# Supplementary material for: SKA2 regulated hyperactive secretory autophagy drives neuroinflammation-induced neurodegeneration
Source: Nat Commun. 2024 Mar 25;15:2635. doi: 10.1038/s41467-024-46953-x (PMC10963788; doi:10.1038/s41467-024-46953-x)
Supplement: Supplementary file 4 — Supplementary Data 1–11 [file 41467_2024_46953_MOESM4_ESM.xlsx]

## Sheet: S_Data1 DEGs 2 weeks
baseMean	log2FoldChange	lfcSE	stat	pvalue	padj	genes
461.808	4.63534	0.233662	19.8378	1.40484e-87	2.92474e-83	Ifi27l2a
138.084	4.49401	0.234453	19.168	6.84371e-82	1.42479e-77	Plekha4
2166.25	2.82025	0.159815	17.647	1.07326e-69	2.23441e-65	Ifitm3
1256.74	2.50546	0.14522	17.2529	1.06498e-66	2.21719e-62	Lgals9
2128.38	4.50335	0.265941	16.9336	2.54319e-64	5.29467e-60	Irf7
716.797	5.20187	0.312521	16.6449	3.29569e-62	6.8613e-58	Ifi44
878.058	3.91995	0.235585	16.6392	3.62218e-62	7.54102e-58	Ifi204
985.714	3.01448	0.183881	16.3937	2.12303e-60	4.41995e-56	Trim30a
1348.88	2.28197	0.139454	16.3636	3.478e-60	7.24085e-56	Irf9
323.885	4.48411	0.279561	16.0398	6.73354e-58	1.40186e-53	Phf11d
553.355	3.94994	0.250014	15.7989	3.16746e-56	6.59434e-52	ENSMUSG00000052776
4007.55	4.62559	0.294883	15.6862	1.88092e-55	3.91589e-51	Oasl2
9873.63	2.47795	0.158028	15.6804	2.05854e-55	4.28566e-51	Lgals3bp
273.901	5.86904	0.378611	15.5015	3.38727e-54	7.05196e-50	Mx1
568.741	3.53082	0.229448	15.3883	1.96155e-53	4.08376e-49	Slfn8
348.258	4.53398	0.298045	15.2124	2.92628e-52	6.09222e-48	Oas2
746.146	3.24183	0.216473	14.9757	1.05912e-50	2.20499e-46	Rtp4
541.181	3.85356	0.261423	14.7407	3.53049e-49	7.35013e-45	Isg15
134.007	4.87672	0.330858	14.7396	3.58658e-49	7.46689e-45	ENSMUSG00000066861
269.944	4.01289	0.276876	14.4935	1.33212e-47	2.77334e-43	ENSMUSG00000037849
375.087	2.74363	0.190915	14.3709	7.87491e-47	1.63948e-42	Trim30d
1192.33	3.01116	0.211068	14.2663	3.54969e-46	7.39009e-42	ENSMUSG00000035929
514.474	3.32587	0.234158	14.2035	8.71206e-46	1.81376e-41	AI607873
540.74	3.29374	0.23486	14.0243	1.10758e-44	2.30588e-40	Xaf1
867.917	2.04878	0.147029	13.9345	3.91125e-44	8.14284e-40	Fcgr1
1532.65	3.22147	0.2339	13.7728	3.71345e-43	7.73104e-39	Gbp3
626.138	1.41158	0.102584	13.7602	4.4225e-43	9.20721e-39	Ltbr
517.763	4.63382	0.336775	13.7594	4.47153e-43	9.30927e-39	ENSMUSG00000026536
911.383	2.52617	0.183674	13.7536	4.84716e-43	1.00913e-38	Eif2ak2
1412.08	2.79125	0.20502	13.6146	3.28132e-42	6.83138e-38	ENSMUSG00000067212
1462.93	3.20307	0.235519	13.6	4.00287e-42	8.33356e-38	Bst2
279.263	2.43776	0.179703	13.5655	6.4116e-42	1.33483e-37	ENSMUSG00000091549
560.399	2.86595	0.211642	13.5415	8.89458e-42	1.85176e-37	Slfn2
433.909	3.52716	0.260786	13.5251	1.11217e-41	2.31543e-37	ENSMUSG00000043263
303.074	3.09167	0.229238	13.4867	1.87254e-41	3.89843e-37	Dhx58
76.8953	3.87609	0.287446	13.4846	1.92753e-41	4.01292e-37	ENSMUSG00000029605
304.106	2.59752	0.193022	13.4572	2.79482e-41	5.81853e-37	Ifi35
659.745	3.27349	0.243685	13.4333	3.85842e-41	8.03285e-37	Samd9l
466.969	3.5273	0.263589	13.3818	7.7246e-41	1.60818e-36	Usp18
1937.65	4.35582	0.325936	13.364	9.81391e-41	2.04316e-36	Ifit1
981.59	2.90357	0.218726	13.2749	3.23514e-40	6.73524e-36	Sulf1
957.735	1.91482	0.144379	13.2625	3.82197e-40	7.95697e-36	Pdpn
315.722	2.99662	0.226059	13.2559	4.16881e-40	8.67905e-36	Slfn9
3416.93	3.13681	0.237359	13.2154	7.14622e-40	1.48777e-35	Rnf213
197.046	3.61699	0.275261	13.1402	1.937e-39	4.03265e-35	ENSMUSG00000091649
326.804	2.67795	0.204097	13.1209	2.49784e-39	5.20026e-35	Fcgr4
415.811	2.19162	0.167807	13.0604	5.54618e-39	1.15466e-34	Tspo
364.192	3.8121	0.292541	13.031	8.15391e-39	1.69756e-34	Oasl1
1003.04	2.23675	0.171975	13.0062	1.12758e-38	2.3475e-34	Dtx3l
825.96	1.75262	0.134901	12.9919	1.35975e-38	2.83087e-34	Pik3ap1
813.847	2.17683	0.168479	12.9205	3.44797e-38	7.17832e-34	Parp12
523.226	4.50013	0.348901	12.898	4.61835e-38	9.61495e-34	Zbp1
333.548	4.3595	0.338115	12.8935	4.89407e-38	1.0189e-33	Oas3
162.959	3.72848	0.290325	12.8424	9.48387e-38	1.97445e-33	Isg20
761.288	2.1734	0.172427	12.6047	1.98941e-36	4.14175e-32	Parp9
1482.92	3.42758	0.273088	12.5512	3.91513e-36	8.1509e-32	Igfbp3
2858.65	1.47716	0.118279	12.4888	8.59421e-36	1.78923e-31	Olfml3
846.669	3.64015	0.292144	12.4601	1.23196e-35	2.56482e-31	Nupr1
181.39	4.48976	0.362844	12.3738	3.62329e-35	7.54332e-31	ENSMUSG00000106734
132.123	4.66206	0.37784	12.3387	5.60536e-35	1.16698e-30	Mx2
685.324	2.44025	0.198734	12.279	1.17474e-34	2.4457e-30	ENSMUSG00000027078
67.1808	2.70901	0.222013	12.202	3.03157e-34	6.31142e-30	ENSMUSG00000041431
1158.64	2.53055	0.207797	12.178	4.07236e-34	8.47824e-30	Tor3a
350.132	1.63532	0.134411	12.1666	4.68332e-34	9.75021e-30	Trex1
322.171	2.42814	0.201298	12.0624	1.66808e-33	3.47277e-29	ENSMUSG00000056144
243.598	3.0968	0.256933	12.0529	1.87147e-33	3.89621e-29	Treml2
2404.18	4.86213	0.403985	12.0354	2.3144e-33	4.81836e-29	ENSMUSG00000020641
475.236	1.57833	0.131593	11.994	3.81958e-33	7.95198e-29	Myd88
1788.45	1.76961	0.148219	11.9392	7.39582e-33	1.53974e-28	Fcgr2b
252.83	4.42133	0.374367	11.8101	3.45985e-32	7.20305e-28	Gm4951
1473.19	2.12881	0.180505	11.7936	4.2115e-32	8.76793e-28	Stat2
708.035	3.71353	0.316617	11.7288	9.07635e-32	1.88961e-27	Ifi203
100.946	6.39044	0.546052	11.703	1.23035e-31	2.56146e-27	ENSMUSG00000057346
1392.2	2.69891	0.232029	11.6318	2.84198e-31	5.91672e-27	Parp14
495.452	1.48565	0.127791	11.6256	3.05337e-31	6.3568e-27	ENSMUSG00000031805
1356.3	1.38744	0.119372	11.6228	3.15462e-31	6.56761e-27	Pld4
3148.2	3.5759	0.312232	11.4527	2.27902e-30	4.74469e-26	ENSMUSG00000074896
1191.03	1.98758	0.173671	11.4445	2.50632e-30	5.21791e-26	ENSMUSG00000056116
884.245	2.77792	0.244154	11.3777	5.3984e-30	1.12389e-25	Ifih1
785.249	1.67932	0.148374	11.3182	1.06655e-29	2.22045e-25	Il13ra1
342.669	1.85792	0.164685	11.2816	1.61736e-29	3.36718e-25	Hck
1359.55	1.4712	0.130426	11.2799	1.64858e-29	3.43218e-25	Plod3
375.985	2.78398	0.24687	11.2771	1.70244e-29	3.54432e-25	Uba7
70.5348	5.71358	0.507596	11.2562	2.15963e-29	4.49614e-25	ENSMUSG00000068246
600.641	-26.0924	2.32481	-11.2235	3.12758e-29	6.51131e-25	ENSMUSG00000094546
194.796	5.97759	0.535539	11.1618	6.26916e-29	1.30518e-24	Ifi205
268.88	2.4853	0.223441	11.1228	9.71376e-29	2.02231e-24	Parp10
305.89	1.78762	0.16119	11.0901	1.4011e-28	2.91694e-24	Ccdc80
940.704	1.14946	0.10401	11.0515	2.15671e-28	4.49006e-24	Ampd3
1320.24	2.19885	0.199027	11.048	2.24122e-28	4.666e-24	Ddx58
182.859	2.0847	0.189281	11.0138	3.28047e-28	6.8296e-24	Plscr2
649.81	2.60645	0.23789	10.9565	6.18372e-28	1.28739e-23	Helz2
5441.13	2.33799	0.213828	10.934	7.92802e-28	1.65053e-23	ENSMUSG00000061232
1405.9	3.49045	0.321162	10.8682	1.63432e-27	3.40249e-23	ENSMUSG00000062488
1392.14	1.46065	0.134506	10.8593	1.8008e-27	3.74909e-23	Atf5
381.054	1.86079	0.171809	10.8306	2.46574e-27	5.13343e-23	Pycard
542.046	1.73055	0.159943	10.8198	2.77332e-27	5.77378e-23	Efemp2
2512.05	2.13835	0.198499	10.7726	4.63562e-27	9.65089e-23	Serping1
607.911	1.81965	0.17067	10.6618	1.53585e-26	3.19748e-22	Tmem173
3208	1.65583	0.155309	10.6615	1.54058e-26	3.20733e-22	Shisa5
2562.97	2.01601	0.189392	10.6446	1.84715e-26	3.84557e-22	Tapbp
1410.95	4.43316	0.41647	10.6446	1.8478e-26	3.84694e-22	Iigp1
515.69	1.59956	0.150375	10.6371	2.00213e-26	4.16823e-22	Smim3
733.395	3.30346	0.314473	10.5048	8.21315e-26	1.7099e-21	ENSMUSG00000060550
1001.29	2.12748	0.202539	10.5041	8.27409e-26	1.72258e-21	ENSMUSG00000031838
153.924	5.08214	0.486124	10.4544	1.3985e-25	2.91153e-21	Plac8
2704.8	1.20865	0.116267	10.3955	2.59831e-25	5.40941e-21	Znfx1
909.244	1.01214	0.0973737	10.3944	2.62984e-25	5.47507e-21	Stk40
348.267	1.14053	0.110196	10.35	4.18541e-25	8.7136e-21	Kcnk6
7876.64	0.9651	0.0942677	10.2379	1.34161e-24	2.79309e-20	Grn
443.381	1.32347	0.129363	10.2307	1.44443e-24	3.00715e-20	Hn1l
1678.59	1.01813	0.0995951	10.2227	1.56933e-24	3.26719e-20	Aldh1l1
2660.21	1.25268	0.122723	10.2073	1.83831e-24	3.82718e-20	Dhrs1
911.415	1.19413	0.11704	10.2028	1.92671e-24	4.01122e-20	Dock2
1442.38	1.07609	0.105788	10.1721	2.64064e-24	5.49754e-20	ENSMUSG00000042901
583.995	1.50186	0.148182	10.1353	3.85243e-24	8.02036e-20	Mrps6
603.786	2.25224	0.226129	9.95997	2.2813e-23	4.74944e-19	Herc6
2000.63	-0.778955	0.0785869	-9.91203	3.69068e-23	7.68363e-19	Tlk1
3140.76	1.18821	0.120162	9.88842	4.67368e-23	9.73013e-19	Stat3
136.097	3.51701	0.355734	9.88663	4.75795e-23	9.90558e-19	ENSMUSG00000073491
66.657	2.98862	0.302318	9.88568	4.80292e-23	9.99921e-19	Cd244
604.294	1.39537	0.141151	9.88563	4.80544e-23	1.00045e-18	Apobec3
1420.09	2.69598	0.272958	9.8769	5.24317e-23	1.09158e-18	Gbp7
882.798	1.17178	0.118836	9.86052	6.17281e-23	1.28512e-18	Abi3
370.582	1.09435	0.110997	9.85923	6.2525e-23	1.30171e-18	Nkiras2
43.9136	5.27413	0.535066	9.85698	6.39421e-23	1.33121e-18	Phf11a
158.189	2.06131	0.209634	9.83293	8.12166e-23	1.69085e-18	Gm5431
164.199	2.05777	0.210311	9.7844	1.31368e-22	2.73495e-18	Nmi
4527.19	2.03142	0.208706	9.73341	2.1718e-22	4.52148e-18	Stat1
1292.78	2.085	0.214277	9.73038	2.23745e-22	4.65814e-18	Slfn5
389.709	2.44829	0.25232	9.70311	2.92457e-22	6.08866e-18	Tnfrsf12a
179.788	2.01036	0.207786	9.67514	3.8458e-22	8.00657e-18	Serpinf2
686.155	1.88987	0.195593	9.6623	4.35964e-22	9.07634e-18	ENSMUSG00000026222
569.05	3.49557	0.3623	9.64827	4.99931e-22	1.04081e-17	Siglec1
41.9289	5.0228	0.520648	9.6472	5.05138e-22	1.05165e-17	Aldh1a7
409.342	1.8109	0.187917	9.6367	5.59566e-22	1.16496e-17	P4ha3
331.947	1.37786	0.143451	9.60508	7.61004e-22	1.58433e-17	Rasal3
1263.8	2.56212	0.266914	9.59907	8.06704e-22	1.67948e-17	Tap1
1920.2	0.887494	0.0927498	9.56869	1.08266e-21	2.254e-17	Slc1a4
150.339	-4.2139	0.441828	-9.53741	1.46438e-21	3.04869e-17	Apoc1
37.7674	3.6857	0.387059	9.52234	1.69318e-21	3.52503e-17	ENSMUSG00000094796
825.563	-24.2436	2.54882	-9.51167	1.87618e-21	3.90602e-17	Igkv12-44
866.184	1.11119	0.116933	9.50281	2.04298e-21	4.25327e-17	Ncf1
300.685	2.47396	0.260628	9.49232	2.25951e-21	4.70408e-17	Trim21
1168.83	1.61138	0.169939	9.48209	2.49228e-21	5.18869e-17	Trim25
1328	2.51658	0.266785	9.43298	3.98587e-21	8.29818e-17	Ifit2
547.452	1.2769	0.1356	9.41664	4.6575e-21	9.69644e-17	Vav1
183.253	1.755	0.186828	9.39366	5.79495e-21	1.20645e-16	Ssc5d
966.322	1.21245	0.129071	9.39361	5.79788e-21	1.20706e-16	Pml
590.429	2.68373	0.285798	9.39029	5.98364e-21	1.24573e-16	ENSMUSG00000055172
1583.91	2.40423	0.257016	9.35439	8.40806e-21	1.75047e-16	Ecm1
27.6431	4.92139	0.528724	9.30806	1.30187e-20	2.71036e-16	ENSMUSG00000090222
1105.8	-1.17849	0.127339	-9.25476	2.14712e-20	4.47009e-16	Igf2r
1235.56	1.98663	0.214816	9.24808	2.28568e-20	4.75855e-16	Cd52
119.429	4.78847	0.518198	9.24062	2.45068e-20	5.10206e-16	Slfn1
483.965	1.21672	0.131688	9.23948	2.47706e-20	5.15699e-16	Cmklr1
151.863	1.55851	0.169065	9.21839	3.01592e-20	6.27885e-16	Rarres2
1304.44	0.924284	0.100471	9.19955	3.59446e-20	7.4833e-16	Ptpn9
104283	-1.73409	0.188729	-9.18827	3.99217e-20	8.3113e-16	Apoe
2.61162	-21.841	2.38081	-9.17375	4.56838e-20	9.5109e-16	Igkv3-7
183.991	3.56535	0.390211	9.13699	6.42166e-20	1.33692e-15	Ddx60
305.776	1.65642	0.181356	9.13354	6.6293e-20	1.38015e-15	Fam111a
3660.04	-0.993142	0.108931	-9.11714	7.71304e-20	1.60578e-15	Kpna1
505.329	2.81081	0.308611	9.10794	8.39635e-20	1.74804e-15	ENSMUSG00000073409
2033.58	0.918771	0.10125	9.07427	1.14443e-19	2.3826e-15	Ptpn1
41.8282	3.37134	0.371775	9.06824	1.20954e-19	2.51814e-15	Glycam1
66.7592	-4.53855	0.501127	-9.05668	1.34486e-19	2.79987e-15	Tcfl5
256.726	1.18197	0.130787	9.03733	1.60544e-19	3.34237e-15	Pla2g4a
1312.06	1.55169	0.171831	9.03032	1.71168e-19	3.56354e-15	Zc3hav1
424.316	2.39564	0.265364	9.02776	1.75218e-19	3.64787e-15	Cd72
2775.49	0.857538	0.0952851	8.99971	2.26312e-19	4.7116e-15	Tsc22d4
597.174	-1.05454	0.11719	-8.99858	2.28651e-19	4.76029e-15	Dsel
225.433	1.85601	0.206324	8.99564	2.3487e-19	4.88976e-15	ENSMUSG00000066258
60.1215	4.5631	0.507802	8.98599	2.56423e-19	5.33848e-15	Slco1a5
1036.96	1.39087	0.154921	8.97792	2.75928e-19	5.74455e-15	Ly6a
502.864	1.1128	0.124296	8.95282	3.46513e-19	7.21405e-15	Fermt3
1396.9	0.959084	0.107222	8.94484	3.72496e-19	7.75499e-15	ENSMUSG00000042228
221.823	1.81267	0.202759	8.94004	3.89032e-19	8.09927e-15	Eif4ebp1
76.9699	2.01131	0.225855	8.90533	5.3228e-19	1.10815e-14	Bub1b
8272.56	0.785874	0.0883252	8.89751	5.71113e-19	1.189e-14	Lgmn
78.7165	1.76369	0.19845	8.88733	6.25948e-19	1.30316e-14	Prr11
729.634	1.42893	0.161187	8.86501	7.64972e-19	1.59259e-14	Ifi27
1.23324	-29.971	3.38653	-8.85006	8.74757e-19	1.82116e-14	ENSMUSG00000097470
1034.85	1.14414	0.129693	8.82187	1.12563e-18	2.34345e-14	Ogfr
92.6799	2.1059	0.23894	8.81348	1.21316e-18	2.52568e-14	Ube2c
255.285	2.97398	0.33902	8.77229	1.75076e-18	3.6449e-14	ENSMUSG00000073902
957.253	1.23288	0.141578	8.70812	3.08965e-18	6.43233e-14	ENSMUSG00000115338
395.643	1.60995	0.185093	8.69805	3.37639e-18	7.02931e-14	Naip2
513.953	2.54599	0.292873	8.69316	3.52483e-18	7.33835e-14	Tmem106a
2876.08	0.534792	0.0615543	8.68812	3.68479e-18	7.67137e-14	Cltb
635.703	1.11377	0.12827	8.68305	3.85291e-18	8.02137e-14	Ikzf1
2639.05	1.22015	0.140916	8.65869	4.77198e-18	9.93478e-14	ENSMUSG00000011179
540.494	1.88925	0.218519	8.64569	5.34824e-18	1.11345e-13	Kcne1l
1732.08	1.50625	0.174339	8.6398	5.63112e-18	1.17234e-13	Igfbp2
19500.3	1.58091	0.183091	8.63453	5.89702e-18	1.2277e-13	B2m
611.02	1.34855	0.156329	8.62641	6.33092e-18	1.31803e-13	Fkbp10
106.516	1.98629	0.230535	8.616	6.93314e-18	1.44341e-13	Trim14
325.361	1.0517	0.122661	8.57406	9.9903e-18	2.07988e-13	Ccdc86
310.281	2.24183	0.262112	8.55293	1.20007e-17	2.49842e-13	Ccl12
2757.45	-0.964091	0.112985	-8.53295	1.42662e-17	2.97008e-13	Sumo3
266.541	2.48141	0.290878	8.53076	1.45394e-17	3.02696e-13	ENSMUSG00000090272
2.46221	22.0314	2.58467	8.52386	1.5432e-17	3.21279e-13	Igkv8-19
626.205	1.26729	0.148755	8.51934	1.60465e-17	3.34072e-13	Il10ra
331.893	1.85989	0.219022	8.49178	2.03502e-17	4.23671e-13	Themis2
8487.97	3.49724	0.412157	8.48522	2.15312e-17	4.48259e-13	Spp1
285.295	-1.27026	0.150009	-8.46791	2.49836e-17	5.20133e-13	Dubr
556.497	2.61395	0.309581	8.44351	3.07951e-17	6.41123e-13	Cd274
1300.57	1.04495	0.12394	8.43109	3.42455e-17	7.12958e-13	Tmem119
404.667	1.48474	0.17619	8.42688	3.55014e-17	7.39103e-13	Sla
107.567	4.66345	0.554243	8.41409	3.95961e-17	8.24352e-13	Ccl7
293.617	2.12411	0.252602	8.40893	4.13784e-17	8.61457e-13	Epsti1
4258.25	0.592632	0.0705366	8.40176	4.39835e-17	9.15692e-13	Adar
1311.35	2.77468	0.33179	8.36276	6.1269e-17	1.27556e-12	ENSMUSG00000104713
4974.22	1.23711	0.148069	8.35494	6.54658e-17	1.36293e-12	Msn
41.0052	3.15181	0.378249	8.33263	7.90633e-17	1.64602e-12	Batf2
75.1496	2.56599	0.308755	8.31078	9.50736e-17	1.97934e-12	Cdk1
1072.76	1.08156	0.130142	8.31063	9.51939e-17	1.98184e-12	Vwa5a
2640.33	-0.685349	0.0824942	-8.30784	9.74597e-17	2.02901e-12	Sec23a
104.887	1.73094	0.208684	8.29458	1.08968e-16	2.2686e-12	Cth
292.342	1.70103	0.205476	8.27852	1.24718e-16	2.5965e-12	ENSMUSG00000057143
560.925	1.31064	0.158387	8.27494	1.28515e-16	2.67556e-12	Bin2
1158.01	1.18933	0.144055	8.25603	1.50597e-16	3.13527e-12	ENSMUSG00000031639
383.868	1.16864	0.141845	8.23883	1.73907e-16	3.62056e-12	Mov10
418.922	2.0861	0.253661	8.22394	1.96929e-16	4.09987e-12	Slc43a3
150.04	1.45168	0.17682	8.20994	2.21296e-16	4.60717e-12	ENSMUSG00000027469
447.516	1.20544	0.146883	8.20684	2.27094e-16	4.72787e-12	Rab32
515.677	1.13603	0.138429	8.20659	2.27566e-16	4.7377e-12	P2ry6
33.5721	3.89004	0.475362	8.18331	2.76151e-16	5.74918e-12	ENSMUSG00000063388
396.829	0.956083	0.116868	8.18086	2.81826e-16	5.86734e-12	Ier5l
2482.9	-0.681287	0.0834175	-8.1672	3.15627e-16	6.57103e-12	Kpna3
2079.68	0.950346	0.116958	8.12555	4.45329e-16	9.2713e-12	Fcgr3
1582.71	1.57372	0.193884	8.11682	4.78541e-16	9.96276e-12	Sbno2
889.758	-0.714179	0.0881394	-8.10283	5.36955e-16	1.11789e-11	Tada2b
583.814	1.47869	0.182577	8.09898	5.5421e-16	1.15381e-11	Lcp2
17159.8	-0.757214	0.0936896	-8.08215	6.36334e-16	1.32478e-11	Eif4g2
209.442	4.49665	0.556502	8.0802	6.466e-16	1.34616e-11	Ms4a4c
3102.95	0.634894	0.078686	8.0687	7.10497e-16	1.47918e-11	Ndst1
322.777	0.787253	0.0976413	8.0627	7.46257e-16	1.55363e-11	ENSMUSG00000038387
288.989	1.37594	0.170751	8.05812	7.74786e-16	1.61303e-11	Casp8
701.923	2.07917	0.258299	8.04949	8.31384e-16	1.73086e-11	Fgl2
111.615	-1.76136	0.219099	-8.0391	9.04991e-16	1.8841e-11	Fbn2
57.2744	2.33168	0.290275	8.03268	9.53637e-16	1.98538e-11	Birc5
3946.99	1.04458	0.130049	8.03225	9.57012e-16	1.9924e-11	ENSMUSG00000030786
853.63	0.980619	0.122214	8.02379	1.0253e-15	2.13458e-11	Tvp23a
1911.07	1.05526	0.131784	8.00752	1.17047e-15	2.4368e-11	Slc16a1
116.078	1.651	0.206545	7.99339	1.31274e-15	2.73298e-11	AW011738
1449.96	-0.590701	0.0739379	-7.98915	1.35877e-15	2.82882e-11	Fnip1
1655.25	-2.49218	0.312147	-7.98401	1.41655e-15	2.94911e-11	Cd109
237.835	1.55807	0.195159	7.98361	1.42115e-15	2.9587e-11	H2-T24
308.809	1.13603	0.142642	7.96416	1.66356e-15	3.46336e-11	Tifab
1300.41	1.43035	0.179687	7.96024	1.717e-15	3.57462e-11	ENSMUSG00000105987
43.5114	2.17358	0.273609	7.94413	1.95554e-15	4.07124e-11	Kif2c
1333.43	-0.718476	0.090556	-7.93405	2.12111e-15	4.41594e-11	Dr1
330.673	1.13078	0.14255	7.93248	2.14815e-15	4.47224e-11	ENSMUSG00000036249
108.003	3.05961	0.388392	7.87764	3.33628e-15	6.9458e-11	ENSMUSG00000082292
232.946	0.954402	0.121211	7.87386	3.43859e-15	7.15879e-11	Hsd3b7
775.134	1.90668	0.242212	7.87194	3.49188e-15	7.26975e-11	ENSMUSG00000071713
637.457	-1.01496	0.128959	-7.8704	3.53522e-15	7.35998e-11	Ralgapa2
736.906	1.86079	0.236599	7.86473	3.69904e-15	7.70104e-11	Psmb8
13112.2	-0.785382	0.100369	-7.82492	5.0798e-15	1.05756e-10	1700020I14Rik
29.2795	3.20742	0.410007	7.82284	5.16432e-15	1.07516e-10	ENSMUSG00000052749
1203.14	-0.784918	0.100343	-7.82237	5.18386e-15	1.07923e-10	Nadk2
289.928	1.17218	0.150057	7.81159	5.64689e-15	1.17563e-10	Tnfsf10
398.068	1.78115	0.228076	7.80947	5.74287e-15	1.19561e-10	Parp3
161.194	1.15267	0.147726	7.80277	6.05647e-15	1.2609e-10	Lpar6
2134.43	1.8828	0.24149	7.79663	6.35837e-15	1.32375e-10	Irgm1
2267.27	-2.0332	0.261447	-7.7767	7.44386e-15	1.54974e-10	Lpl
444.36	1.64112	0.211117	7.77353	7.63277e-15	1.58907e-10	ENSMUSG00000029298
2506.99	1.01652	0.130987	7.76044	8.46354e-15	1.76202e-10	Csf1
830.868	0.868507	0.112017	7.75336	8.94931e-15	1.86316e-10	Dock8
196.698	1.61029	0.207851	7.74733	9.38483e-15	1.95383e-10	ENSMUSG00000021871
87.2076	3.00896	0.388621	7.74266	9.73601e-15	2.02694e-10	Ccl4
57.6264	3.58445	0.46337	7.7356	1.02918e-14	2.14265e-10	F830016B08Rik
589.622	-0.592644	0.0766589	-7.73092	1.06771e-14	2.22287e-10	1810030O07Rik
2761.28	0.618419	0.0799993	7.7303	1.07292e-14	2.2337e-10	ENSMUSG00000106044
2335.59	-0.712575	0.0923249	-7.71812	1.18055e-14	2.45779e-10	Zhx1
662.704	-0.811402	0.105148	-7.71675	1.19331e-14	2.48436e-10	Acss1
623.295	2.7795	0.360192	7.71671	1.19369e-14	2.48515e-10	Timp1
328.172	2.30301	0.299044	7.70123	1.34762e-14	2.80561e-10	Ctgf
1799.36	0.669729	0.0870874	7.69031	1.4678e-14	3.05582e-10	Slc9a1
130.14	1.83471	0.238615	7.68903	1.48258e-14	3.08658e-10	Rrm2
116.196	1.74022	0.22706	7.66412	1.80066e-14	3.74879e-10	Casp1
3062.08	1.77993	0.232263	7.66345	1.81004e-14	3.76832e-10	A2m
1311.71	0.939566	0.122834	7.64907	2.0244e-14	4.21459e-10	Fam129b
679.5	-0.820877	0.107498	-7.63621	2.2371e-14	4.65741e-10	Btbd10
1563.12	0.797707	0.104667	7.62139	2.50955e-14	5.22464e-10	Rfk
41.4651	2.52822	0.331908	7.61722	2.59207e-14	5.39642e-10	Aurkb
15.223	5.3674	0.704694	7.61663	2.60386e-14	5.42098e-10	ENSMUSG00000114957
145.655	1.65497	0.217304	7.61592	2.61829e-14	5.45102e-10	Foxm1
557.421	2.2022	0.289534	7.606	2.82699e-14	5.88551e-10	Il18bp
10409.6	1.63515	0.215239	7.59691	3.03296e-14	6.31432e-10	ENSMUSG00000073411
1671.98	0.780146	0.102769	7.59124	3.16848e-14	6.59645e-10	Nckap1l
778.215	2.05819	0.271892	7.56987	3.73591e-14	7.7778e-10	Socs3
8061.02	0.43861	0.0579518	7.56853	3.77459e-14	7.85832e-10	Gnai2
2461.38	1.33723	0.176825	7.56246	3.95527e-14	8.23448e-10	Ctsc
848.09	-0.655345	0.0867042	-7.5584	4.08051e-14	8.49521e-10	Commd3
819.016	-0.600236	0.0794171	-7.55802	4.09243e-14	8.52003e-10	Ubac2
714.026	0.797147	0.105519	7.55452	4.204e-14	8.7523e-10	Plcg2
560.85	-0.966876	0.127997	-7.55392	4.22357e-14	8.79304e-10	Them6
293.498	1.73459	0.229718	7.55094	4.32138e-14	8.99667e-10	Psmb9
2377.16	0.978033	0.130118	7.5165	5.62612e-14	1.1713e-09	Fcer1g
388.728	1.21263	0.161397	7.51334	5.76357e-14	1.19992e-09	Hacd4
142.141	1.48314	0.197416	7.51273	5.79061e-14	1.20555e-09	Rnf135
845.752	-0.58593	0.0780512	-7.50699	6.05044e-14	1.25964e-09	Mut
787.89	-0.61865	0.0824623	-7.50222	6.27444e-14	1.30627e-09	Dhx40
46.6666	2.25533	0.300738	7.49932	6.41517e-14	1.33557e-09	Ccnb2
4187.22	-0.629298	0.0840351	-7.48851	6.96589e-14	1.45023e-09	ENSMUSG00000035133
48.4495	1.90967	0.255075	7.48671	7.06197e-14	1.47023e-09	E2f8
448.122	-1.40133	0.187184	-7.48637	7.08051e-14	1.47409e-09	Mitf
293.018	1.37064	0.183309	7.47718	7.59357e-14	1.58091e-09	Fes
1235.18	0.809227	0.108311	7.47131	7.93999e-14	1.65303e-09	Slc14a1
550.624	0.93142	0.124783	7.46434	8.37202e-14	1.74297e-09	ENSMUSG00000002105
404.104	0.947324	0.126943	7.4626	8.48329e-14	1.76614e-09	Rbms2
454.613	1.07555	0.144201	7.4587	8.73804e-14	1.81917e-09	ENSMUSG00000074578
541.405	4.73646	0.635652	7.45135	9.23926e-14	1.92352e-09	ENSMUSG00000022584
1127.41	0.703614	0.0944949	7.44605	9.61744e-14	2.00226e-09	Wwtr1
37.9283	5.91725	0.79501	7.44299	9.84311e-14	2.04924e-09	ENSMUSG00000062783
879.952	0.85023	0.114423	7.43057	1.08132e-13	2.25119e-09	Psme1
1048.86	1.34737	0.181824	7.41031	1.26005e-13	2.6233e-09	Erap1
191.119	1.9563	0.264155	7.4059	1.30267e-13	2.71203e-09	Il1a
465.227	0.81118	0.109608	7.40077	1.35399e-13	2.81888e-09	Zkscan17
256.899	2.61679	0.354484	7.38197	1.55959e-13	3.24692e-09	ENSMUSG00000078922
538.503	3.05803	0.414359	7.38014	1.58122e-13	3.29195e-09	ENSMUSG00000078921
13895.3	0.782824	0.106085	7.37924	1.59191e-13	3.3142e-09	ENSMUSG00000050708
1248.89	2.10174	0.284964	7.37546	1.63783e-13	3.40979e-09	Hbegf
20011.3	1.26443	0.171632	7.36711	1.74365e-13	3.63011e-09	Igfbp5
28118.5	-0.88856	0.120774	-7.35724	1.87754e-13	3.90885e-09	ENSMUSG00000062825
1118.58	0.507795	0.0690566	7.35332	1.93343e-13	4.02522e-09	Txlna
68.7837	-1.71178	0.232936	-7.34871	2.00128e-13	4.16647e-09	Slc35g1
326.64	1.42672	0.194627	7.33051	2.29279e-13	4.77337e-09	Spint1
11798.5	1.83622	0.250536	7.32916	2.31606e-13	4.82181e-09	Vim
3954.72	-0.455898	0.0624893	-7.29561	2.973e-13	6.1895e-09	Eif3a
62.4616	1.93479	0.265713	7.28152	3.30089e-13	6.87213e-09	Bdkrb2
5707.12	-0.725771	0.0996941	-7.27998	3.33869e-13	6.95082e-09	Sept7
302.971	1.76986	0.243232	7.27641	3.42823e-13	7.13723e-09	ENSMUSG00000070034
938.959	1.28871	0.177463	7.26185	3.81833e-13	7.94939e-09	Nptx2
3310.33	-0.457913	0.0631022	-7.2567	3.96656e-13	8.25799e-09	Dhx9
887.63	-0.538893	0.0742648	-7.25637	3.97624e-13	8.27814e-09	Thumpd1
35.2958	3.25037	0.447999	7.2553	4.00758e-13	8.34338e-09	9330175E14Rik
302.764	2.12663	0.293326	7.25005	4.16622e-13	8.67365e-09	Stc2
1552.7	-0.873002	0.120497	-7.24499	4.32474e-13	9.00368e-09	Nmt2
329.246	3.18794	0.440287	7.2406	4.46713e-13	9.30013e-09	Nlrc5
2132.37	0.472175	0.0652401	7.23748	4.57082e-13	9.51598e-09	Slc38a6
133.407	1.45908	0.202061	7.22099	5.16122e-13	1.07452e-08	Adora3
514.96	1.66839	0.231247	7.21478	5.4021e-13	1.12466e-08	ENSMUSG00000063286
134.751	1.94972	0.270561	7.20624	5.75191e-13	1.19749e-08	ENSMUSG00000054545
594.151	1.09373	0.151939	7.19847	6.08939e-13	1.26775e-08	Hcls1
1772.41	-0.896557	0.124872	-7.1798	6.98143e-13	1.45346e-08	Mapk8
201.873	0.905149	0.126142	7.17563	7.1976e-13	1.49847e-08	Gna15
98.6871	1.82818	0.254803	7.17487	7.23745e-13	1.50677e-08	Ckap2l
4546.19	-0.862231	0.120232	-7.17142	7.4226e-13	1.54531e-08	Cpd
90.3785	2.04179	0.284793	7.16941	7.53226e-13	1.56814e-08	2810417H13Rik
248.024	0.942354	0.131441	7.16939	7.53326e-13	1.56835e-08	Ccdc88b
1465.9	0.918059	0.128145	7.16424	7.82208e-13	1.62848e-08	Pros1
49.5621	2.80908	0.393371	7.14105	9.26183e-13	1.92822e-08	Pdcd1
5543.05	0.98431	0.137882	7.13877	9.41694e-13	1.96051e-08	Ttyh3
1150.95	-1.12066	0.157112	-7.13291	9.82712e-13	2.04591e-08	Ass1
323.733	1.00502	0.141011	7.12722	1.0242e-12	2.13228e-08	Pnoc
44.4557	3.54212	0.497783	7.11578	1.11284e-12	2.31681e-08	ENSMUSG00000079014
123.063	1.12515	0.158189	7.11271	1.13784e-12	2.36887e-08	Tead3
1236.22	1.1174	0.157109	7.11225	1.1417e-12	2.37691e-08	Irf8
77.8334	1.23195	0.173387	7.1052	1.20149e-12	2.50139e-08	ENSMUSG00000087150
388.554	1.08044	0.152092	7.10384	1.2134e-12	2.52617e-08	Aif1
127.264	0.904065	0.127421	7.0951	1.29256e-12	2.69099e-08	Rbpms2
664.819	-0.95197	0.134924	-7.05563	1.7182e-12	3.57713e-08	Tmem68
249.147	1.14556	0.16256	7.04704	1.82761e-12	3.8049e-08	Fgd2
696.458	0.983902	0.139622	7.04688	1.82968e-12	3.80921e-08	Bak1
828.667	0.768025	0.109136	7.03729	1.96013e-12	4.0808e-08	Ccnd3
1063.73	0.672735	0.0956093	7.03629	1.97428e-12	4.11024e-08	Trafd1
483.931	1.07261	0.152836	7.01801	2.25047e-12	4.68525e-08	Efemp1
1470.09	0.921945	0.131739	6.99825	2.59179e-12	5.39586e-08	Slc25a39
939.573	1.08776	0.155478	6.99624	2.62931e-12	5.47396e-08	Arhgdib
1970.09	-0.634801	0.0907929	-6.99175	2.71488e-12	5.65211e-08	Tbc1d14
345.148	-0.979384	0.140178	-6.9867	2.81424e-12	5.85896e-08	Fmn1
35.7914	2.06404	0.295491	6.98512	2.84614e-12	5.92539e-08	Cep55
469.083	0.594846	0.0852457	6.97802	2.99372e-12	6.23263e-08	Ctns
66.6697	2.17758	0.312295	6.97281	3.10666e-12	6.46775e-08	Pbk
990.716	1.22533	0.17574	6.97241	3.11559e-12	6.48634e-08	Cmpk2
42.4074	2.11203	0.30349	6.95916	3.42296e-12	7.12626e-08	Kif18b
263.159	2.05439	0.295232	6.95855	3.43783e-12	7.15721e-08	ENSMUSG00000072844
26.946	2.73162	0.392885	6.95271	3.58333e-12	7.46014e-08	ENSMUSG00000084846
240.302	1.72684	0.248485	6.94947	3.66653e-12	7.63335e-08	Gldn
130.926	2.85892	0.411509	6.94742	3.72023e-12	7.74514e-08	Cd300lf
89.1882	1.83727	0.264509	6.94596	3.75889e-12	7.82563e-08	Map3k8
671.491	0.856326	0.123467	6.93565	4.04351e-12	8.41818e-08	Rhoc
5.8439	-29.9469	4.31839	-6.93474	4.0697e-12	8.4727e-08	ENSMUSG00000080859
605.238	-0.740188	0.10681	-6.92995	4.20993e-12	8.76465e-08	Fam126a
78.9225	1.82373	0.263283	6.92687	4.30241e-12	8.95718e-08	Plk1
166.973	5.6824	0.820675	6.92406	4.38875e-12	9.13694e-08	Tac2
46.3303	2.78454	0.402405	6.91974	4.52457e-12	9.41971e-08	Crabp2
83.8866	1.12814	0.163045	6.91922	4.54128e-12	9.4545e-08	Mb21d1
85.0598	2.03942	0.294901	6.91561	4.65853e-12	9.69859e-08	Cdca3
7255.9	0.750518	0.108689	6.90521	5.01279e-12	1.04361e-07	C1qc
2059.39	-0.802932	0.11642	-6.89684	5.31736e-12	1.10702e-07	Crim1
581.382	-1.79792	0.260805	-6.89376	5.43374e-12	1.13125e-07	Itga8
362.495	1.78602	0.259218	6.89004	5.5777e-12	1.16122e-07	Runx1
1955.36	1.86875	0.271273	6.88882	5.62582e-12	1.17124e-07	Chil1
70.5895	1.58284	0.229847	6.8865	5.71832e-12	1.1905e-07	Hmmr
14.6533	5.33221	0.775047	6.87986	5.99126e-12	1.24732e-07	Adm2
61.2719	3.14782	0.457862	6.87503	6.19759e-12	1.29028e-07	Tnfsf8
1013.24	1.59857	0.232609	6.87236	6.31495e-12	1.31471e-07	Ptprc
10.976	4.26239	0.620306	6.87142	6.35646e-12	1.32335e-07	ENSMUSG00000092277
1166.48	-1.22984	0.179281	-6.85986	6.89287e-12	1.43503e-07	Fkbp5
252.442	2.15134	0.313889	6.85382	7.19058e-12	1.49701e-07	Top2a
503.389	-0.625515	0.091285	-6.85233	7.26577e-12	1.51266e-07	Crnkl1
29.6665	2.09829	0.306234	6.85192	7.28657e-12	1.51699e-07	Apol10b
492.372	0.880204	0.128561	6.84656	7.56453e-12	1.57486e-07	Irf5
46.4519	3.25458	0.475912	6.83861	7.99649e-12	1.66479e-07	AA467197
105.207	1.57686	0.230591	6.83832	8.01253e-12	1.66813e-07	Epha2
213.372	2.57529	0.377064	6.82986	8.49991e-12	1.7696e-07	ENSMUSG00000115099
98.8025	1.45583	0.213172	6.82938	8.52818e-12	1.77548e-07	Mill2
761.856	-0.766738	0.112452	-6.81833	9.21027e-12	1.91749e-07	Dchs1
595.858	0.996449	0.146246	6.8135	9.52549e-12	1.98311e-07	Hk2
47.7963	2.51504	0.369134	6.81336	9.53474e-12	1.98504e-07	Mlkl
78.7304	1.80607	0.265218	6.80975	9.7771e-12	2.03549e-07	ENSMUSG00000078942
3992.65	-0.874557	0.128668	-6.79698	1.06833e-11	2.22416e-07	Lrp11
51.5667	2.61858	0.385355	6.79525	1.08128e-11	2.25111e-07	ENSMUSG00000111118
538.27	1.68495	0.248182	6.78915	1.12795e-11	2.34827e-07	ENSMUSG00000071714
1242.41	0.710257	0.104628	6.78839	1.13391e-11	2.36068e-07	Cyp51
1220.6	-0.571633	0.0843443	-6.77738	1.22376e-11	2.54775e-07	Cpt1a
1681.51	-0.779205	0.115082	-6.77085	1.28027e-11	2.66539e-07	Hadhb
14725.7	-0.824658	0.121808	-6.77015	1.28648e-11	2.67833e-07	Nckap1
612.324	-0.597695	0.0883669	-6.76379	1.34428e-11	2.79866e-07	Klhl12
469.418	-0.551831	0.0818041	-6.74576	1.52226e-11	3.1692e-07	Prkdc
169.894	1.5578	0.231025	6.743	1.5515e-11	3.23006e-07	ENSMUSG00000054717
4292.47	0.861162	0.127745	6.74124	1.57045e-11	3.26952e-07	Tmed10
178.023	1.7739	0.263218	6.73926	1.59191e-11	3.31419e-07	Gm21975
7.69955	4.81126	0.714308	6.73556	1.63294e-11	3.39962e-07	ENSMUSG00000086866
101.747	1.63482	0.242748	6.73466	1.64313e-11	3.42083e-07	ENSMUSG00000020407
763.756	0.89611	0.133297	6.72266	1.78436e-11	3.71487e-07	Magt1
1427.1	-0.672291	0.100038	-6.72035	1.81291e-11	3.77429e-07	Mob4
21.3742	2.19582	0.326884	6.71743	1.8496e-11	3.85069e-07	Cdca5
1337.42	1.0628	0.158334	6.7124	1.91451e-11	3.98582e-07	Ptgfrn
8276.61	-0.848909	0.126588	-6.70609	1.9991e-11	4.16192e-07	Actr2
966.702	1.26285	0.188362	6.70439	2.02253e-11	4.21071e-07	Cd180
153.875	3.65903	0.546476	6.69569	2.14663e-11	4.46906e-07	Il1b
562.322	0.807742	0.120709	6.69165	2.20664e-11	4.59401e-07	Cd37
1181.78	0.692751	0.103541	6.6906	2.22261e-11	4.62725e-07	Mcfd2
281.51	1.09597	0.164029	6.68157	2.36388e-11	4.92137e-07	Sash3
322.317	1.32417	0.198465	6.67202	2.52299e-11	5.25262e-07	Ldlr
19.077	2.57514	0.386202	6.66785	2.59578e-11	5.40415e-07	Troap
259.341	-0.932771	0.139894	-6.66768	2.59879e-11	5.41042e-07	Slc35a1
1324.88	3.10495	0.465715	6.66706	2.60983e-11	5.4334e-07	Cxcl10
2061.67	0.756319	0.113448	6.66666	2.61695e-11	5.44823e-07	Unc93b1
8299.06	0.884879	0.132818	6.66233	2.69527e-11	5.61129e-07	Csf1r
51.9852	-1.75933	0.26457	-6.64975	2.93582e-11	6.11208e-07	ENSMUSG00000086587
98.7769	1.45629	0.219134	6.64568	3.01821e-11	6.2836e-07	Kif11
2086.94	0.958748	0.144305	6.64388	3.05535e-11	6.36094e-07	Ctsh
325.866	1.08587	0.163727	6.63221	3.3069e-11	6.88463e-07	Asap3
1760.11	0.755233	0.113896	6.63088	3.337e-11	6.94731e-07	Dtx1
330.022	-0.851529	0.128504	-6.62647	3.43813e-11	7.15785e-07	Arl10
1295.03	0.921651	0.139103	6.62569	3.45632e-11	7.19571e-07	Dlg5
336.38	1.80394	0.27229	6.62508	3.4707e-11	7.22566e-07	Ms4a6d
376.014	1.32279	0.199699	6.62393	3.49782e-11	7.2821e-07	Elf4
51.7463	1.53238	0.231449	6.62079	3.57276e-11	7.43812e-07	Cdca8
173.946	0.808549	0.122289	6.61178	3.79732e-11	7.90564e-07	Ppp1r3d
1453.44	1.07071	0.162004	6.60915	3.86526e-11	8.04708e-07	Itgb2
3523.85	-0.729585	0.110393	-6.60897	3.86993e-11	8.0568e-07	Dag1
233.37	1.11723	0.169176	6.60395	4.00335e-11	8.33458e-07	C1qtnf1
2682.5	-0.43063	0.0652284	-6.60188	4.05982e-11	8.45215e-07	Klhl9
756.368	0.723448	0.109678	6.59612	4.22064e-11	8.78695e-07	Antxr1
36.3376	2.57422	0.390349	6.59465	4.26266e-11	8.87443e-07	Scimp
551.386	-0.45952	0.0696991	-6.59292	4.31263e-11	8.97846e-07	Polr3k
340.096	0.851119	0.12911	6.5922	4.33343e-11	9.02176e-07	Rab27a
25.6109	2.67099	0.40555	6.58609	4.51546e-11	9.40074e-07	Klrg2
44.7019	2.38539	0.362217	6.58552	4.53304e-11	9.43734e-07	Fam101a
1.08685	14.8073	2.24892	6.58415	4.57482e-11	9.52432e-07	ENSMUSG00000116935
1004.74	-0.523254	0.0795376	-6.5787	4.74578e-11	9.88023e-07	ENSMUSG00000028878
12.3424	2.91932	0.444448	6.56841	5.08542e-11	1.05873e-06	ENSMUSG00000097081
337.898	0.916878	0.139598	6.56801	5.09911e-11	1.06158e-06	Stard5
19.6814	3.82874	0.583011	6.56719	5.12748e-11	1.06749e-06	ENSMUSG00000072621
387.412	2.61532	0.398291	6.56635	5.15649e-11	1.07353e-06	Ifi47
1030.21	0.677723	0.103222	6.56567	5.18005e-11	1.07843e-06	Lpcat2
4177.6	-0.582245	0.0887041	-6.56391	5.24163e-11	1.09125e-06	ENSMUSG00000075700
10407.7	0.783962	0.119456	6.5628	5.2808e-11	1.09941e-06	Ly6e
1170.18	-0.390979	0.0596156	-6.55832	5.44162e-11	1.13289e-06	Strn3
1324.2	0.815203	0.124315	6.55753	5.47057e-11	1.13892e-06	Tmx1
53.648	2.10349	0.320789	6.55724	5.48119e-11	1.14113e-06	Dnaaf3
24.8924	4.1547	0.633896	6.55423	5.59285e-11	1.16438e-06	Gzmb
710.01	-1.33002	0.203029	-6.55091	5.71884e-11	1.19061e-06	Acot1
918.123	1.76071	0.269004	6.5453	5.93778e-11	1.23619e-06	Irgm2
1976.56	0.353895	0.0541087	6.54045	6.13338e-11	1.27691e-06	Dnm2
455.625	-1.23339	0.188617	-6.53913	6.18776e-11	1.28823e-06	Gm26778
240.017	0.929069	0.142082	6.53896	6.19462e-11	1.28966e-06	Tnfaip8l2
3414.97	-0.612807	0.0938069	-6.53265	6.46179e-11	1.34528e-06	Ranbp2
4404.46	-0.510752	0.0782013	-6.53125	6.52241e-11	1.3579e-06	Atrn
1028.96	-0.663069	0.101701	-6.5198	7.04027e-11	1.46571e-06	Utp6
4111.71	0.934919	0.143436	6.51803	7.12384e-11	1.48311e-06	Sulf2
4790.69	-0.469333	0.0720293	-6.51586	7.22724e-11	1.50464e-06	Rad23b
551.738	-0.921122	0.141408	-6.51394	7.32065e-11	1.52409e-06	Cyb5r1
479.474	0.687392	0.105532	6.51357	7.33845e-11	1.52779e-06	Ints7
5650.28	-0.770029	0.118242	-6.51231	7.40053e-11	1.54072e-06	March6
202.174	1.49704	0.230031	6.50801	7.61547e-11	1.58547e-06	Tram2
262.77	1.47287	0.226351	6.50701	7.66619e-11	1.59602e-06	Lat2
682.854	0.844585	0.129891	6.50228	7.91137e-11	1.64707e-06	Fam234a
1404.69	0.718731	0.110789	6.48737	8.735e-11	1.81854e-06	Bag1
1271.16	0.726238	0.111998	6.48441	8.90781e-11	1.85452e-06	Lcat
731.037	-0.879577	0.135713	-6.48118	9.10096e-11	1.89473e-06	Rasa2
696.367	0.612454	0.09457	6.4762	9.40597e-11	1.95823e-06	Arl2
112.497	1.34404	0.207588	6.47457	9.50827e-11	1.97953e-06	Rhoh
2441.91	0.770584	0.119039	6.47335	9.58522e-11	1.99555e-06	Slc39a1
399.057	-0.469861	0.072654	-6.46711	9.98971e-11	2.07976e-06	Urb2
3896.15	-0.463383	0.0716752	-6.46504	1.0127e-10	2.10834e-06	Ubr3
30.0862	2.83601	0.438822	6.46279	1.0279e-10	2.13997e-06	Cyb5r2
1403.79	-0.373725	0.0578302	-6.46244	1.03025e-10	2.14489e-06	Ndfip2
692.297	-0.78768	0.121947	-6.45921	1.05249e-10	2.19118e-06	Kctd5
118.205	3.25579	0.504063	6.4591	1.05328e-10	2.19283e-06	Il1rn
694.216	-0.868096	0.134494	-6.45453	1.08558e-10	2.26007e-06	Dgki
144.19	1.75887	0.272506	6.45443	1.08627e-10	2.2615e-06	Ccna2
224.782	2.80438	0.434939	6.44774	1.13527e-10	2.36351e-06	Ccr2
2345.63	-0.586623	0.0910314	-6.44418	1.16225e-10	2.41969e-06	Galnt1
1673.24	-0.574491	0.0893052	-6.43289	1.25196e-10	2.60646e-06	Pgrmc2
620.445	0.750058	0.116613	6.432	1.25933e-10	2.62179e-06	Daxx
691.699	0.670456	0.104261	6.43058	1.27115e-10	2.64641e-06	Elovl1
554.376	1.28515	0.199895	6.42914	1.28327e-10	2.67164e-06	Fam46a
1692.09	0.818	0.127248	6.42838	1.28973e-10	2.68509e-06	Nfe2l2
197.545	1.21517	0.189159	6.4241	1.32655e-10	2.76174e-06	Tlr4
1675.82	-0.493373	0.0768145	-6.42292	1.33689e-10	2.78326e-06	Pmpca
449.862	4.83828	0.753997	6.41684	1.39134e-10	2.89662e-06	Cxcl13
167.544	1.17009	0.182396	6.4151	1.40728e-10	2.92982e-06	Mitd1
9.317	20.19	3.14945	6.41065	1.44899e-10	3.01666e-06	ENSMUSG00000109222
2661.09	-0.578287	0.0903675	-6.39928	1.56109e-10	3.25004e-06	B230219D22Rik
790.152	0.842424	0.131727	6.39524	1.60298e-10	3.33724e-06	Clic1
4518.42	-1.03627	0.162071	-6.39397	1.61636e-10	3.3651e-06	Arpc5
1676.99	0.615948	0.0963915	6.39007	1.65814e-10	3.45208e-06	Hivep3
376.55	1.22971	0.19248	6.38875	1.67248e-10	3.48194e-06	Gadd45g
26172.4	1.69701	0.265691	6.38714	1.69016e-10	3.51874e-06	Serpina3n
929.531	0.985041	0.154234	6.38667	1.69539e-10	3.52963e-06	Ybx3
22.4326	2.49852	0.39131	6.38501	1.71389e-10	3.56815e-06	Dyrk4
1503.87	1.07929	0.169078	6.38337	1.73229e-10	3.60646e-06	Inpp5d
123.126	1.40662	0.220418	6.38161	1.75231e-10	3.64814e-06	ENSMUSG00000071203
8506.93	0.701741	0.110105	6.37339	1.84898e-10	3.8494e-06	Sdc3
170.281	2.53304	0.397449	6.37324	1.85079e-10	3.85316e-06	B430306N03Rik
131.946	2.17009	0.340538	6.37252	1.85943e-10	3.87115e-06	Hcar2
495.23	-0.519904	0.0815893	-6.37221	1.86323e-10	3.87905e-06	ENSMUSG00000075000
2419.69	0.509915	0.080033	6.37131	1.87426e-10	3.90202e-06	Cmtr1
154.266	0.731479	0.114991	6.36116	2.00232e-10	4.16862e-06	ENSMUSG00000110051
363.806	1.3557	0.213127	6.361	2.00444e-10	4.17304e-06	Tlr9
391.254	-0.655435	0.103112	-6.35653	2.06357e-10	4.29615e-06	Apoo
921.61	0.692596	0.109012	6.35342	2.10584e-10	4.38415e-06	Akt1s1
273.247	0.801042	0.126237	6.34552	2.21676e-10	4.61508e-06	Snhg12
885.32	0.616096	0.0974456	6.32245	2.57441e-10	5.35967e-06	Rnf185
720.924	1.69126	0.267524	6.32192	2.58327e-10	5.37811e-06	ENSMUSG00000045868
466.106	1.06982	0.1693	6.3191	2.63096e-10	5.47739e-06	Arid5a
261.159	0.688486	0.109036	6.31428	2.7142e-10	5.65069e-06	ENSMUSG00000073888
1380.23	-0.562422	0.0890831	-6.31345	2.72881e-10	5.68111e-06	Hspa13
1610.27	-0.321374	0.0509262	-6.31058	2.77994e-10	5.78756e-06	Papss1
191.916	1.02651	0.162807	6.30504	2.88125e-10	5.99848e-06	Gpx8
2159.33	0.834721	0.13239	6.30502	2.88159e-10	5.99919e-06	N4bp1
185.007	1.57505	0.24995	6.30146	2.94849e-10	6.13846e-06	Chac1
4618.4	0.775487	0.123389	6.28492	3.2803e-10	6.82926e-06	Spred1
1783.11	-0.599405	0.095384	-6.28412	3.29707e-10	6.86417e-06	Cxcl14
41.1088	2.44901	0.38979	6.28289	3.32335e-10	6.91888e-06	ENSMUSG00000001166
4734.94	-0.403152	0.0641967	-6.27995	3.3869e-10	7.05119e-06	Tmem106b
1190.18	0.731393	0.116611	6.27205	3.56315e-10	7.41813e-06	Mapkapk2
779.262	-0.466915	0.0744519	-6.27136	3.57904e-10	7.45121e-06	Tmem87b
686.503	0.393273	0.0627099	6.27132	3.58009e-10	7.4534e-06	Mea1
594.204	-0.7818	0.124732	-6.26782	3.6613e-10	7.62247e-06	Zfp110
5040.56	0.596191	0.0951657	6.26477	3.73377e-10	7.77333e-06	Add3
2939.77	0.700169	0.111948	6.25441	3.99019e-10	8.30717e-06	ENSMUSG00000109336
2245.72	0.813402	0.130065	6.25379	4.00608e-10	8.34026e-06	Ednrb
1347.31	1.333	0.213175	6.25306	4.02491e-10	8.37946e-06	Wnt7b
1312.34	-0.559844	0.0897128	-6.2404	4.36447e-10	9.08639e-06	Kdm4a
97.903	0.950427	0.152371	6.2376	4.44341e-10	9.25073e-06	Pctp
384.728	1.41659	0.227239	6.23393	4.54872e-10	9.46998e-06	ENSMUSG00000093909
118.733	1.20705	0.193754	6.22982	4.66968e-10	9.7218e-06	Erbb2
1586.21	-0.467931	0.0751659	-6.22531	4.80601e-10	1.00056e-05	Polr2b
21.4318	2.36969	0.38164	6.20925	5.32383e-10	1.10837e-05	ENSMUSG00000105813
1873.57	-0.606749	0.0978384	-6.20154	5.59131e-10	1.16405e-05	Strn
2593.87	1.0099	0.162937	6.19811	5.7144e-10	1.18968e-05	Eif4ebp2
303.631	1.09326	0.176628	6.18962	6.03103e-10	1.2556e-05	Il21r
62.3413	1.97121	0.31862	6.18673	6.14257e-10	1.27882e-05	ENSMUSG00000102037
473.768	1.18857	0.192148	6.18568	6.18337e-10	1.28732e-05	Aldh1l2
2297.19	-0.520836	0.0842011	-6.18562	6.18589e-10	1.28784e-05	Eprs
745.852	0.662498	0.107114	6.18498	6.21116e-10	1.2931e-05	Tmed3
180.653	1.28192	0.207268	6.18482	6.21733e-10	1.29439e-05	Tirap
663.54	-0.613626	0.0993534	-6.1762	6.56646e-10	1.36707e-05	Scaper
111.447	5.0142	0.812002	6.17511	6.61181e-10	1.37651e-05	Cxcl1
1020.93	0.610588	0.0989739	6.16918	6.86449e-10	1.42912e-05	Rps6ka1
2718.48	-0.54216	0.0878882	-6.16874	6.88345e-10	1.43307e-05	ENSMUSG00000022378
715.269	-0.999509	0.162041	-6.16824	6.90531e-10	1.43762e-05	Raver2
1360.24	-0.41243	0.0668851	-6.16625	6.99303e-10	1.45588e-05	Vamp4
85.6365	1.24366	0.201758	6.16415	7.08634e-10	1.47531e-05	Slc37a1
89.3415	1.22633	0.198974	6.16327	7.12576e-10	1.48351e-05	Tcf19
330.642	0.988736	0.160458	6.16198	7.18416e-10	1.49567e-05	Ackr3
129.869	1.05688	0.17168	6.15612	7.45472e-10	1.552e-05	Nusap1
110.6	1.17285	0.19054	6.1554	7.48861e-10	1.55905e-05	Sox7
651.156	0.830342	0.13491	6.1548	7.5172e-10	1.56501e-05	E2f6
1956.6	-0.50509	0.0821542	-6.14807	7.84308e-10	1.63285e-05	Cstf2t
1529.7	-0.988171	0.160738	-6.1477	7.86143e-10	1.63667e-05	Nbl1
41.2796	5.4939	0.89398	6.14544	7.97426e-10	1.66016e-05	Ly6i
1214.73	-0.457968	0.0745264	-6.14504	7.99444e-10	1.66436e-05	Rbm27
177.028	1.14727	0.186918	6.13785	8.36442e-10	1.74139e-05	Gadd45a
414.413	1.56007	0.254245	6.13608	8.45843e-10	1.76096e-05	Cfb
5497.78	-0.599786	0.0978655	-6.12868	8.8611e-10	1.84479e-05	Zyg11b
607.727	1.43518	0.23428	6.12592	9.01612e-10	1.87707e-05	Tm4sf1
1251.75	0.589093	0.096168	6.12566	9.03091e-10	1.88015e-05	9330159F19Rik
4875.98	-0.578621	0.0945308	-6.12098	9.30018e-10	1.9362e-05	Capzb
920.631	-0.603919	0.0987034	-6.11852	9.4447e-10	1.96629e-05	Lypla1
1589.87	-0.571606	0.0934305	-6.11798	9.47716e-10	1.97305e-05	Itch
40.0351	2.59863	0.424966	6.11491	9.661e-10	2.01132e-05	ENSMUSG00000105338
1397.92	0.684117	0.111907	6.11327	9.76118e-10	2.03218e-05	Zfp703
38852.5	-0.775612	0.126959	-6.10914	1.00167e-09	2.08537e-05	Atp1a2
56.2959	1.82532	0.298998	6.10478	1.02944e-09	2.14319e-05	Popdc3
84.2615	1.16286	0.19052	6.1036	1.03703e-09	2.159e-05	Card9
156.762	1.33615	0.219042	6.09997	1.06089e-09	2.20866e-05	Gem
222.411	1.03322	0.169471	6.09675	1.0825e-09	2.25365e-05	Klhl6
767.609	-1.1524	0.189022	-6.09668	1.08293e-09	2.25456e-05	Fam107b
27.023	2.30069	0.377368	6.09667	1.08304e-09	2.25477e-05	Slc22a18
75.4802	3.5922	0.589249	6.09623	1.08598e-09	2.26089e-05	Gm4841
172.801	-1.63568	0.268374	-6.09478	1.0959e-09	2.28155e-05	Fndc1
13.7914	5.49818	0.902688	6.09089	1.12282e-09	2.3376e-05	Ms4a4d
2192.13	-0.497239	0.0816515	-6.08977	1.13071e-09	2.35402e-05	Gfpt1
468.543	0.603482	0.0991234	6.0882	1.1419e-09	2.37733e-05	Fam96a
948.232	0.670731	0.110176	6.08782	1.14456e-09	2.38285e-05	Knop1
144.054	1.35573	0.2227	6.08771	1.14535e-09	2.3845e-05	ENSMUSG00000096256
24.8263	3.63631	0.597662	6.08422	1.17061e-09	2.4371e-05	Olfr56
336.497	0.678339	0.11151	6.0832	1.17811e-09	2.4527e-05	Coq8b
1050.47	-0.4214	0.0692914	-6.08156	1.19022e-09	2.47792e-05	Cpsf2
634.252	0.911496	0.149923	6.07977	1.20354e-09	2.50564e-05	Ptgs1
2068.9	0.886085	0.145766	6.07883	1.21066e-09	2.52047e-05	Akt2
89.9402	1.73422	0.28543	6.07583	1.23352e-09	2.56806e-05	ENSMUSG00000001228
56.3003	1.73354	0.285345	6.07524	1.238e-09	2.57738e-05	Spc25
70.182	1.21982	0.200795	6.07495	1.24024e-09	2.58206e-05	Gm694
1558.58	-0.472932	0.0779283	-6.06881	1.28864e-09	2.68281e-05	Snx30
287.043	0.541213	0.0891928	6.06791	1.29588e-09	2.69789e-05	Nectin2
34.0315	1.70079	0.280455	6.06439	1.32459e-09	2.75766e-05	Nek2
1207.28	1.08701	0.179263	6.06375	1.32988e-09	2.76867e-05	Traf3
14477.2	-0.801887	0.132364	-6.0582	1.3765e-09	2.86574e-05	Map4
2223.61	-0.404597	0.0667888	-6.05786	1.37944e-09	2.87185e-05	Kpna4
2834.27	-0.399423	0.0659487	-6.05656	1.3906e-09	2.89509e-05	Arl2bp
263.253	0.686883	0.113494	6.05213	1.42943e-09	2.97593e-05	Gucd1
4.46091	5.91516	0.977742	6.04982	1.45008e-09	3.01892e-05	ENSMUSG00000109729
499.13	2.85739	0.472333	6.04953	1.45267e-09	3.02432e-05	Ptx3
260.144	1.06981	0.176854	6.04909	1.45665e-09	3.0326e-05	Tapbpl
1867.27	-0.900792	0.148981	-6.04636	1.48155e-09	3.08444e-05	Lats2
1101.9	-0.470505	0.0778317	-6.04516	1.49266e-09	3.10756e-05	Slc20a2
1440.21	-0.515576	0.0853228	-6.04266	1.51595e-09	3.15607e-05	Cep120
105.85	1.93961	0.321181	6.03899	1.55082e-09	3.22865e-05	Casp4
253.645	2.78002	0.460866	6.03218	1.61766e-09	3.3678e-05	Ccl2
161.601	1.07735	0.178605	6.032	1.61946e-09	3.37156e-05	Rbl1
2357.19	-0.56832	0.0942762	-6.02824	1.65753e-09	3.45081e-05	Pank3
1886.45	0.382798	0.0635117	6.02721	1.66817e-09	3.47297e-05	Paip2
7.12236	6.23855	1.03818	6.00913	1.86523e-09	3.88321e-05	Dmkn
52.7328	1.51704	0.252743	6.0023	1.94537e-09	4.05006e-05	Cdc20
153.949	0.948703	0.158093	6.00093	1.96186e-09	4.0844e-05	Trip6
966.886	-0.341362	0.0569145	-5.99781	1.99993e-09	4.16365e-05	Mcur1
29.6976	-1.87417	0.312511	-5.99714	2.00823e-09	4.18092e-05	Adamts14
246.786	1.4058	0.234482	5.99534	2.03056e-09	4.22742e-05	Hk3
995.671	-0.471934	0.0787218	-5.99496	2.0354e-09	4.23749e-05	Ndufab1
311.15	-0.613373	0.102349	-5.99295	2.06063e-09	4.29002e-05	ENSMUSG00000049717
2443.17	-0.353843	0.0590738	-5.98984	2.10042e-09	4.37287e-05	Xpo7
3247.43	-0.407302	0.0679999	-5.98975	2.10168e-09	4.3755e-05	Tomm70a
1990.41	-0.506183	0.0845591	-5.98615	2.14868e-09	4.47334e-05	ENSMUSG00000033813
761.353	0.940719	0.157319	5.97971	2.23542e-09	4.65391e-05	Myo1f
1868.45	0.592245	0.0990669	5.97824	2.25563e-09	4.696e-05	Slco2b1
331.335	0.530928	0.0888229	5.97737	2.2677e-09	4.72113e-05	Tmem192
1157.16	-0.544704	0.0911524	-5.97576	2.29027e-09	4.76811e-05	Tead1
43.1446	1.65253	0.276681	5.9727	2.33359e-09	4.8583e-05	Rad54l
912.535	0.958338	0.160473	5.97194	2.34448e-09	4.88098e-05	Slc5a3
2894.27	-0.435598	0.0729661	-5.96987	2.37443e-09	4.94333e-05	Ap1g1
1643.42	1.02004	0.17088	5.96932	2.38246e-09	4.96005e-05	Notch1
324.365	2.15425	0.361111	5.96562	2.43704e-09	5.07366e-05	Ccl9
770.963	-0.434444	0.0728298	-5.9652	2.44336e-09	5.08683e-05	Lemd3
1285.55	-0.963445	0.161617	-5.96128	2.50263e-09	5.21023e-05	Prelp
51.87	-1.96755	0.330066	-5.9611	2.50547e-09	5.21614e-05	Cox6b2
3570.34	-0.310707	0.0521547	-5.95742	2.56248e-09	5.33482e-05	Secisbp2l
37.5214	3.35365	0.563046	5.95627	2.58055e-09	5.37246e-05	Cd69
896.798	0.771554	0.129547	5.95577	2.58852e-09	5.38905e-05	Nectin1
2734.13	-0.721604	0.121184	-5.95459	2.60719e-09	5.4279e-05	Synrg
949.807	0.605743	0.101853	5.94721	2.72753e-09	5.67845e-05	Flot1
993.966	-0.485422	0.0816786	-5.94308	2.79714e-09	5.82336e-05	Armcx4
14.9367	5.12852	0.863063	5.94223	2.81174e-09	5.85376e-05	ENSMUSG00000060183
7457.41	0.633059	0.10654	5.94199	2.81576e-09	5.86213e-05	C1qb
1701.43	0.922382	0.15527	5.94048	2.84182e-09	5.91638e-05	Arpc1b
849.137	-0.775529	0.130574	-5.9394	2.86062e-09	5.95552e-05	Trp53bp2
922.471	1.10175	0.185567	5.9372	2.89932e-09	6.03609e-05	Il4ra
174.186	2.13952	0.360451	5.93567	2.92641e-09	6.09249e-05	Fgr
312.357	-0.831463	0.140087	-5.93536	2.93207e-09	6.10429e-05	Nrarp
722.109	0.854623	0.143996	5.93504	2.93778e-09	6.11616e-05	Spi1
1995.98	-0.387392	0.0652927	-5.93316	2.97155e-09	6.18646e-05	Rnf141
1853.98	0.578485	0.097505	5.93288	2.97665e-09	6.1971e-05	Mark4
1570.1	-0.345862	0.0583073	-5.93171	2.9979e-09	6.24132e-05	5730455P16Rik
22.3442	4.80745	0.810492	5.93152	3.0014e-09	6.24861e-05	ENSMUSG00000070501
1196.41	-0.570088	0.0961626	-5.92837	3.05954e-09	6.36967e-05	Zfp644
2502.2	0.651187	0.109844	5.92829	3.06107e-09	6.37284e-05	Pbxip1
22.2884	2.32675	0.392498	5.92807	3.06519e-09	6.38141e-05	Cdkn3
1761.45	-0.748502	0.126293	-5.92669	3.09101e-09	6.43517e-05	Dip2c
2289.56	-0.452355	0.0764053	-5.92046	3.2104e-09	6.68373e-05	Exoc4
10291.1	-1.20442	0.203461	-5.91965	3.22619e-09	6.71661e-05	Mt1
105.77	1.7162	0.290062	5.91669	3.28484e-09	6.8387e-05	ENSMUSG00000062480
91.2808	2.28147	0.385848	5.91288	3.36173e-09	6.99878e-05	Knstrn
850.714	0.713034	0.120594	5.91268	3.36586e-09	7.00739e-05	Hspb8
725.927	0.982459	0.166226	5.9104	3.41279e-09	7.10508e-05	Ptpn6
3426.88	0.487995	0.082571	5.91001	3.42097e-09	7.12211e-05	Hdgf
133.041	1.43193	0.242309	5.90953	3.4309e-09	7.1428e-05	Cntf
958.873	-0.630137	0.106669	-5.90738	3.47596e-09	7.2366e-05	Ctsf
3421.44	-0.721662	0.122168	-5.90711	3.48155e-09	7.24823e-05	Htra1
28.4684	1.91021	0.323907	5.8974	3.69276e-09	7.68797e-05	Ncapg
551.147	0.529169	0.0897638	5.89512	3.74401e-09	7.79464e-05	1810037I17Rik
2569.92	-0.519254	0.0881286	-5.892	3.81551e-09	7.94351e-05	Gpd1l
5520.78	-1.06981	0.181577	-5.89176	3.8211e-09	7.95515e-05	Uhmk1
385.042	-0.562882	0.0955518	-5.89086	3.84198e-09	7.99861e-05	Ccdc115
24.0025	4.25566	0.72291	5.88685	3.93635e-09	8.19509e-05	Lypd8
1182.12	-0.409118	0.0695096	-5.88577	3.96194e-09	8.24837e-05	Trappc12
4588.7	0.90441	0.15378	5.88121	4.07277e-09	8.4791e-05	Clic4
1377.58	-0.66201	0.112608	-5.87887	4.13067e-09	8.59964e-05	Lrpprc
919.843	0.591119	0.100557	5.87845	4.14134e-09	8.62187e-05	ENSMUSG00000037553
492.187	-0.5601	0.095319	-5.87606	4.20146e-09	8.74702e-05	Adck1
2230.12	-0.608954	0.103705	-5.87201	4.30551e-09	8.96364e-05	Surf4
1014.82	0.939943	0.160151	5.86912	4.38126e-09	9.12135e-05	ENSMUSG00000071637
925.244	1.07018	0.182379	5.86788	4.4139e-09	9.18931e-05	Tap2
419.212	-0.645585	0.110035	-5.86708	4.4355e-09	9.23427e-05	Pla2g12a
1088.16	0.583854	0.0996034	5.86179	4.57914e-09	9.5333e-05	Sepn1
19.06	-3.19417	0.545164	-5.8591	4.65394e-09	9.68904e-05	Grifin
687.047	-0.58228	0.0994003	-5.85793	4.6866e-09	9.75704e-05	Ube2a
1564.05	0.871658	0.148834	5.85657	4.72533e-09	9.83766e-05	Kcnip3
346.746	-0.641362	0.109729	-5.84497	5.06655e-09	0.000105481	Uchl3
2364.6	-0.638927	0.109329	-5.84406	5.09434e-09	0.000106059	Usp46
1407.77	-0.400658	0.0685676	-5.84325	5.11912e-09	0.000106575	Ltn1
284.671	1.27551	0.218519	5.83707	5.31273e-09	0.000110606	Mki67
369.062	0.784512	0.134458	5.83461	5.3917e-09	0.00011225	C1qtnf5
116.623	1.71574	0.294264	5.83061	5.52247e-09	0.000114972	Socs1
34.3501	1.65809	0.28442	5.82975	5.5511e-09	0.000115568	ENSMUSG00000117011
173.376	2.0583	0.353208	5.82743	5.62865e-09	0.000117183	Ccl3
421.459	1.25288	0.215052	5.82595	5.67901e-09	0.000118231	Ltbp1
436.744	0.909889	0.156253	5.82319	5.77364e-09	0.000120201	Hspb6
998.699	-0.50237	0.0862987	-5.82129	5.83939e-09	0.00012157	Cnot8
973.32	-0.420661	0.0722887	-5.81919	5.91343e-09	0.000123112	Rrm2b
1312.65	-0.491363	0.0844996	-5.81497	6.06438e-09	0.000126254	Sec23ip
32.1861	1.59519	0.274352	5.81439	6.08562e-09	0.000126697	Ndc80
401.985	-0.682155	0.117379	-5.81158	6.18859e-09	0.00012884	Pcdhga10
1201.52	0.646875	0.111318	5.81107	6.20739e-09	0.000129232	Kmt5a
276.919	0.809248	0.139418	5.80447	6.457e-09	0.000134428	Fgfr1op
71.2887	1.51763	0.261573	5.80192	6.55618e-09	0.000136493	ENSMUSG00000003779
330.779	0.92422	0.159345	5.80011	6.62698e-09	0.000137967	Slc12a7
1501.94	0.880216	0.151883	5.79536	6.81749e-09	0.000141933	Sh3pxd2b
85.1197	1.616	0.278862	5.79498	6.83306e-09	0.000142257	Car13
2993.82	-0.36037	0.0621998	-5.79374	6.88345e-09	0.000143307	Cadm1
295.029	0.923053	0.159327	5.79345	6.89553e-09	0.000143558	Tbxas1
1259.69	0.902569	0.155835	5.79184	6.96197e-09	0.000144941	Szrd1
11.3308	4.86354	0.840278	5.78801	7.12232e-09	0.00014828	Trim30c
69.2437	3.34117	0.577455	5.78602	7.20728e-09	0.000150048	ENSMUSG00000085007
10706.5	-0.904392	0.156361	-5.784	7.29467e-09	0.000151868	Kcnab2
376.612	1.37269	0.237375	5.7828	7.34688e-09	0.000152955	Tuba1c
487.822	-0.396359	0.0685862	-5.77899	7.51515e-09	0.000156458	Mettl14
424.793	-0.640584	0.110855	-5.77858	7.53316e-09	0.000156833	Ovca2
2117.3	-0.604516	0.104642	-5.77699	7.60488e-09	0.000158326	Lrrn3
8046.42	-0.496646	0.0859817	-5.77618	7.64158e-09	0.00015909	Mtpn
367.583	0.73234	0.126854	5.77311	7.7822e-09	0.000162018	Cd302
1150.85	-0.415445	0.0720734	-5.76419	8.20522e-09	0.000170824	Kbtbd7
3151.77	-0.458292	0.0795079	-5.7641	8.20927e-09	0.000170909	Scamp1
6101.63	-0.712982	0.123698	-5.76387	8.22058e-09	0.000171144	ENSMUSG00000026341
44.8411	-1.88503	0.327152	-5.76194	8.31538e-09	0.000173118	Cilp2
2236.92	0.379585	0.0658808	5.76169	8.32767e-09	0.000173374	Cyb5r3
373.457	-0.981836	0.170692	-5.75208	8.81524e-09	0.000183524	Cntnap5b
2425.07	-0.681145	0.11844	-5.75095	8.87432e-09	0.000184754	ENSMUSG00000048279
1156.83	-0.436542	0.0759324	-5.74908	8.97286e-09	0.000186806	Gclc
2317.96	-0.423077	0.0736419	-5.74506	9.18874e-09	0.0001913	Dlat
85.6133	1.85242	0.322575	5.74259	9.32387e-09	0.000194114	Pilra
1048.75	-0.546196	0.0951186	-5.74227	9.34159e-09	0.000194482	Trim23
2286.35	0.681916	0.118813	5.73942	9.50011e-09	0.000197783	Nucb1
1561.79	-0.325256	0.0566768	-5.73879	9.53547e-09	0.000198519	Tpp2
2327.54	-0.416364	0.0725636	-5.73791	9.58521e-09	0.000199555	Ugp2
355.11	0.605608	0.10561	5.73437	9.78762e-09	0.000203769	Kdelc2
10957.2	0.923905	0.161201	5.7314	9.96078e-09	0.000207374	Mpeg1
285.174	0.885928	0.154728	5.72569	1.03014e-08	0.000214464	Athl1
895.779	-0.419381	0.0732599	-5.72457	1.03697e-08	0.000215886	Cog7
28.324	2.75636	0.481989	5.71872	1.07332e-08	0.000223454	Ripk3
34.0455	1.84516	0.322746	5.71706	1.0838e-08	0.000225636	Casc5
88.878	0.889356	0.155588	5.71611	1.08991e-08	0.000226909	Plk4
1287.31	0.711849	0.124544	5.71562	1.09307e-08	0.000227566	Gusb
955.978	-0.367195	0.0642576	-5.71442	1.1008e-08	0.000229176	Vps50
936.355	-0.653538	0.114422	-5.71167	1.11876e-08	0.000232915	Asb1
312.211	1.10614	0.193737	5.70946	1.13336e-08	0.000235954	Nod1
264.577	-0.723899	0.126803	-5.70883	1.13757e-08	0.000236831	Lsm8
1157.54	-0.397514	0.0696668	-5.70593	1.15709e-08	0.000240894	Cpox
12.0186	4.66264	0.81777	5.70165	1.18651e-08	0.000247019	Ntrk1
242.64	-0.699556	0.122705	-5.70114	1.19007e-08	0.000247761	Map2k6
1795.21	0.478367	0.0839178	5.70043	1.19505e-08	0.000248797	Zdhhc5
1301.8	-0.359882	0.063133	-5.70039	1.19535e-08	0.000248859	Prpf6
776.171	1.06166	0.186249	5.7002	1.19664e-08	0.000249128	Hmox1
29.3577	1.87381	0.328739	5.69999	1.19811e-08	0.000249435	ENSMUSG00000115902
376.597	-0.840377	0.147499	-5.69751	1.21568e-08	0.000253092	Lonrf3
445.292	0.660407	0.115977	5.69429	1.23884e-08	0.000257913	Tax1bp3
411.034	-0.546036	0.0959072	-5.69338	1.2455e-08	0.000259301	Hccs
990.831	-0.643632	0.113057	-5.69298	1.24839e-08	0.000259902	Tmed8
97.302	1.0615	0.186618	5.68809	1.28465e-08	0.000267452	ENSMUSG00000102644
110.558	1.60088	0.281472	5.68754	1.28883e-08	0.000268321	ENSMUSG00000066677
2564.36	1.61323	0.28372	5.68599	1.30058e-08	0.000270768	Tnc
160.048	0.955657	0.168073	5.68598	1.30068e-08	0.000270788	Tmco4
199.705	1.5133	0.266197	5.68487	1.30914e-08	0.000272551	Tmem200c
68.6479	-1.54338	0.271494	-5.68475	1.31002e-08	0.000272733	Hes5
6645.18	-0.552802	0.0972533	-5.68414	1.31471e-08	0.000273709	ENSMUSG00000031010
981.746	0.617042	0.108609	5.68133	1.33653e-08	0.000278253	ENSMUSG00000037239
69.6715	-1.47864	0.260393	-5.6785	1.35878e-08	0.000282885	Slc25a34
2031.8	-0.361593	0.0636781	-5.67846	1.35915e-08	0.000282962	Yme1l1
1485.86	-0.472903	0.0833103	-5.67641	1.37549e-08	0.000286364	Rab3gap2
1705.85	-0.315232	0.0555418	-5.67558	1.38218e-08	0.000287755	Chmp3
559.931	2.16192	0.38144	5.66778	1.44655e-08	0.000301158	Tgm1
3000.57	-0.909448	0.160501	-5.6663	1.4591e-08	0.000303771	Ube2v1
326.481	1.04618	0.184638	5.66613	1.46056e-08	0.000304074	Kcnk13
2245.73	0.586109	0.103525	5.66154	1.50024e-08	0.000312335	Sgpl1
364.195	0.696802	0.123132	5.65897	1.52287e-08	0.000317047	Pnpt1
837.733	0.412741	0.0729679	5.65647	1.54514e-08	0.000321682	Sh2b3
196.584	2.4911	0.440746	5.652	1.58589e-08	0.000330167	Lrg1
4703.02	-0.296129	0.0524021	-5.6511	1.59429e-08	0.000331914	Hp1bp3
52.4999	1.34258	0.237585	5.65094	1.59577e-08	0.000332224	C1rl
590.318	0.785277	0.138975	5.65049	1.59991e-08	0.000333086	Il6ra
182.948	0.794952	0.140864	5.6434	1.66729e-08	0.000347112	0610040J01Rik
25.8104	3.7684	0.66809	5.64057	1.69493e-08	0.000352867	ENSMUSG00000072109
191.701	1.59467	0.282911	5.63665	1.7339e-08	0.000360982	ENSMUSG00000070031
1248.36	0.371096	0.0658461	5.63581	1.74237e-08	0.000362743	Rnpep
42.4237	2.28064	0.404956	5.63182	1.78323e-08	0.00037125	Scgb3a1
1118.32	-0.578148	0.102924	-5.61724	1.94036e-08	0.000403963	Tex264
1956.28	0.526358	0.093707	5.61706	1.94229e-08	0.000404366	Cdc42se1
597.329	0.917296	0.163467	5.61151	2.00573e-08	0.000417573	Psmb10
1960.08	0.361052	0.0643485	5.61088	2.01299e-08	0.000419084	ENSMUSG00000032042
1101.77	-0.470273	0.0839201	-5.60382	2.09679e-08	0.000436531	Dcaf12
9158.68	-0.499634	0.0892044	-5.601	2.13113e-08	0.00044368	Pafah1b1
294.854	1.32174	0.236073	5.59884	2.15794e-08	0.000449263	Adam12
536.375	0.86862	0.155231	5.59565	2.19801e-08	0.000457603	Dap
845.984	-0.705944	0.126171	-5.59516	2.20423e-08	0.000458899	Parg
51.8758	1.31638	0.235274	5.59511	2.20482e-08	0.000459021	Cryba4
107.837	1.32592	0.237001	5.59457	2.21174e-08	0.000460462	ENSMUSG00000116903
316.181	0.623834	0.111597	5.59006	2.26986e-08	0.000472563	Pomt1
80.4327	3.08427	0.552114	5.58629	2.31976e-08	0.00048295	Gdf15
2966.14	-0.407417	0.0729338	-5.58612	2.32202e-08	0.000483421	Man1a2
623.292	1.31946	0.236269	5.58456	2.34297e-08	0.000487783	Ccl6
600.953	-0.790348	0.141557	-5.58327	2.36035e-08	0.000491402	Dpp3
1750.26	-1.12272	0.201092	-5.58313	2.36231e-08	0.000491809	Arhgap12
728.894	0.401877	0.0720034	5.58137	2.38631e-08	0.000496806	Med9
22.2148	2.99063	0.536247	5.57695	2.44766e-08	0.000509578	Ifitm6
2918.74	-0.629945	0.112974	-5.57603	2.46073e-08	0.000512299	Pip4k2a
70.4787	1.50952	0.270736	5.57562	2.46655e-08	0.000513512	Gch1
426.939	0.481486	0.0864679	5.56838	2.57121e-08	0.0005353	Prkcdbp
31.2093	5.24858	0.943113	5.56517	2.61897e-08	0.000545244	Slfn4
825.504	-0.384892	0.0691694	-5.56448	2.62942e-08	0.000547418	Smim15
4987.15	0.686842	0.123453	5.56358	2.64288e-08	0.000550222	Ctsz
2698.5	-0.428392	0.0771655	-5.5516	2.83067e-08	0.000589316	D5Ertd579e
316.851	1.18848	0.214097	5.55111	2.83861e-08	0.00059097	Thrsp
24.4426	2.22584	0.401055	5.54995	2.85745e-08	0.000594893	Gsg2
2538.64	0.746618	0.134596	5.54711	2.90435e-08	0.000604656	Aldh1a1
778.53	0.373374	0.0673468	5.54405	2.95549e-08	0.000615304	Pnpo
697.392	-0.499145	0.090136	-5.53769	3.06487e-08	0.000638076	Gskip
1709.7	-0.385666	0.069652	-5.53704	3.07633e-08	0.00064046	Msl2
3356.89	1.01356	0.183164	5.53361	3.13702e-08	0.000653096	Cntn2
1108.57	-0.494028	0.0893228	-5.53082	3.18733e-08	0.00066357	Csnk1g3
504.828	1.37252	0.248335	5.52689	3.25953e-08	0.000678601	Apobec1
1175.62	0.514861	0.093156	5.52686	3.26004e-08	0.000678708	Vamp3
56.529	1.35634	0.245529	5.52417	3.31041e-08	0.000689195	Ncaph
799.786	2.10585	0.381296	5.52288	3.33486e-08	0.000694284	Cyr61
190.782	-1.35978	0.246304	-5.52073	3.37596e-08	0.00070284	Sypl2
129.139	1.12956	0.204697	5.5182	3.42488e-08	0.000713025	ENSMUSG00000112808
2924.87	0.975965	0.176873	5.51789	3.43098e-08	0.000714295	Lcp1
6.71667	4.9079	0.889954	5.51478	3.49208e-08	0.000727017	ENSMUSG00000085977
452.291	-0.820331	0.148851	-5.51108	3.56631e-08	0.00074247	ENSMUSG00000031628
3457.03	-0.568151	0.103128	-5.50918	3.60515e-08	0.000750556	Polr2a
2346.16	0.715893	0.130005	5.50666	3.65714e-08	0.000761379	Ly86
123.647	0.758044	0.137793	5.50133	3.76945e-08	0.000784761	ENSMUSG00000032066
534.371	1.22895	0.223414	5.50079	3.78099e-08	0.000787163	Ly9
3798.48	-0.52619	0.0956691	-5.5001	3.79578e-08	0.000790243	Ctdsp2
2222.96	-0.423278	0.0769597	-5.49999	3.79804e-08	0.000790713	Sf3a1
1214.03	0.414949	0.0754605	5.49889	3.82193e-08	0.000795688	Ube2q2
176.736	1.39125	0.253172	5.49526	3.90136e-08	0.000812225	Gpr182
36335.4	-0.808738	0.147208	-5.49384	3.93294e-08	0.000818798	Slc1a2
8.87989	2.9588	0.538591	5.4936	3.93826e-08	0.000819906	Gm3716
1735.89	-0.444187	0.0809343	-5.48824	4.05954e-08	0.000845155	Degs1
341.995	-0.537727	0.0980019	-5.4869	4.09041e-08	0.000851583	Utp14b
1259.91	-0.364725	0.0664722	-5.48688	4.09088e-08	0.00085168	Yipf5
3241.24	-0.307452	0.0560671	-5.48365	4.16633e-08	0.000867388	Opa1
4619.73	-0.512737	0.0935523	-5.48075	4.23519e-08	0.000881724	Ptp4a2
317.867	3.16643	0.577967	5.47857	4.28781e-08	0.00089268	ENSMUSG00000079362
3454.22	-0.387777	0.0708099	-5.47631	4.34291e-08	0.00090415	Dnajb14
6137.13	-0.649767	0.118651	-5.47627	4.34392e-08	0.000904362	Itpr1
1382.56	0.968558	0.176868	5.47616	4.3465e-08	0.000904897	Tfrc
305.394	-0.681406	0.124439	-5.47582	4.35492e-08	0.00090665	Slc40a1
709.695	1.02688	0.187566	5.47474	4.38145e-08	0.000912173	Ggta1
5930.67	-0.447756	0.0818176	-5.47261	4.43457e-08	0.000923234	Ube2d3
2448.32	0.615566	0.11251	5.47122	4.46955e-08	0.000930515	ENSMUSG00000039477
39.7776	1.47675	0.270253	5.46434	4.6464e-08	0.000967334	Slfn3
1503.77	0.68771	0.125889	5.46281	4.68645e-08	0.000975673	Max
121.91	2.21259	0.405295	5.4592	4.78285e-08	0.000995741	Has2
1266.6	-0.55125	0.100977	-5.45916	4.78392e-08	0.000995965	Agl
1966.71	0.535867	0.0982017	5.4568	4.84793e-08	0.00100929	Ptbp1
939.93	-0.631725	0.115786	-5.45597	4.8705e-08	0.00101399	Wdr45b
457.902	0.814832	0.149351	5.45582	4.8748e-08	0.00101488	Palld
3328.32	-0.303435	0.0556262	-5.45489	4.90027e-08	0.00102019	ENSMUSG00000032096
748.534	0.810787	0.148662	5.45389	4.92793e-08	0.00102594	F11r
237.206	-0.762867	0.139887	-5.45346	4.93994e-08	0.00102845	Acaa2
122.281	0.959246	0.175916	5.45285	4.95699e-08	0.001032	Dctpp1
460.555	-0.575703	0.105618	-5.45081	5.01411e-08	0.00104389	Zfp277
1175.97	0.808529	0.148338	5.4506	5.02011e-08	0.00104514	Slco1c1
482.581	1.84196	0.338137	5.44739	5.11155e-08	0.00106417	Ms4a6c
220.695	2.47374	0.454216	5.44618	5.14639e-08	0.00107143	Col8a1
1872.81	-0.604704	0.111098	-5.44298	5.23954e-08	0.00109082	ENSMUSG00000038116
2858.97	-0.587618	0.108006	-5.4406	5.31013e-08	0.00110552	Reep1
6167.78	-0.919882	0.169081	-5.44048	5.31377e-08	0.00110627	Arpc2
334.425	1.45942	0.268487	5.43573	5.45728e-08	0.00113615	Ier3
215.333	0.776747	0.142915	5.43501	5.47939e-08	0.00114075	Dusp28
1408.47	-0.500822	0.0921859	-5.43273	5.54971e-08	0.00115539	Jmy
382.344	0.930917	0.171359	5.43256	5.55511e-08	0.00115652	Arhgap30
962.637	0.591675	0.10895	5.43072	5.61281e-08	0.00116853	Ppp1r18
1424.41	0.969682	0.178582	5.42989	5.63885e-08	0.00117395	Parva
1111.66	-0.31492	0.0580612	-5.42394	5.82995e-08	0.00121374	Atl2
1968.65	0.390798	0.0720507	5.42393	5.83031e-08	0.00121381	Ralgds
196.895	-0.790996	0.145898	-5.42155	5.90833e-08	0.00123005	Gucy1a2
1234.18	-0.445786	0.0822482	-5.42001	5.95953e-08	0.00124072	Cops3
1194.82	-0.421861	0.0778497	-5.41891	5.99632e-08	0.00124837	Tnfaip1
29.4881	3.21585	0.593485	5.41859	6.00705e-08	0.00125061	ENSMUSG00000043939
1249.12	0.648934	0.119771	5.4181	6.0235e-08	0.00125403	ENSMUSG00000024940
619.291	-0.811587	0.149802	-5.41772	6.03632e-08	0.0012567	ENSMUSG00000024955
148.065	-0.689587	0.127291	-5.41739	6.04754e-08	0.00125904	Polr1e
1089.24	0.433591	0.0800669	5.41536	6.11647e-08	0.00127339	Necap2
718.855	0.475179	0.0877553	5.41482	6.13516e-08	0.00127728	Tm9sf1
2972.03	-0.327961	0.0605811	-5.41358	6.17763e-08	0.00128612	ENSMUSG00000056234
649.292	-0.514988	0.0951459	-5.41261	6.21116e-08	0.0012931	Zdhhc7
115.459	1.38097	0.25515	5.4124	6.21871e-08	0.00129467	Apobr
1947.98	-0.462713	0.085495	-5.41217	6.22665e-08	0.00129633	Exoc3
9660.18	-0.76291	0.141038	-5.40925	6.32907e-08	0.00131765	Nrxn1
1024.65	-0.851884	0.157487	-5.40924	6.32941e-08	0.00131772	ENSMUSG00000018102
1204.21	-0.47035	0.0869623	-5.40866	6.34964e-08	0.00132193	Plaa
4660.92	-0.528091	0.0976665	-5.40708	6.40592e-08	0.00133365	Dmxl2
2883.41	-0.541575	0.100215	-5.40412	6.51262e-08	0.00135586	Rabgap1l
2.37499	-29.9759	5.54827	-5.40275	6.56257e-08	0.00136626	ENSMUSG00000094935
1874.45	-0.328378	0.0607901	-5.40184	6.59616e-08	0.00137325	Eif2ak1
560.913	0.528698	0.0979133	5.39966	6.67686e-08	0.00139005	Stradb
2.88585	-29.9415	5.54508	-5.39965	6.67702e-08	0.00139009	ENSMUSG00000081752
46.208	1.79843	0.333117	5.39879	6.70932e-08	0.00139681	Tspan32
4554.66	-0.511588	0.0947682	-5.3983	6.72736e-08	0.00140057	Sumo2
251.223	-0.531383	0.0984671	-5.39655	6.79345e-08	0.00141433	Tasp1
249.189	1.13945	0.211279	5.39308	6.926e-08	0.00144192	Gal3st4
211.586	-0.745422	0.138254	-5.3917	6.97937e-08	0.00145304	ENSMUSG00000107810
2345.38	0.730636	0.135524	5.39121	6.99851e-08	0.00145702	Tmem151b
206.689	0.715511	0.132748	5.39001	7.04542e-08	0.00146679	ENSMUSG00000094347
505.452	0.864468	0.16048	5.38678	7.17297e-08	0.00149334	Ncf2
668.736	-0.503213	0.0934513	-5.38476	7.25419e-08	0.00151025	Pdpr
736.828	0.367735	0.0682932	5.38466	7.25829e-08	0.0015111	Stk35
1639.14	0.502429	0.0933659	5.38129	7.39557e-08	0.00153968	Gpx1
74.5922	1.1474	0.213236	5.3809	7.41159e-08	0.00154302	ENSMUSG00000097585
41.1014	1.19725	0.2229	5.37127	7.81821e-08	0.00162767	Sgol2a
1272.32	-0.521662	0.0971469	-5.36983	7.8812e-08	0.00164079	Otud4
1665.67	0.857517	0.159708	5.36929	7.9047e-08	0.00164568	Junb
1110.92	1.23205	0.229473	5.36902	7.91646e-08	0.00164813	Rac2
518.727	0.672807	0.125334	5.3681	7.95689e-08	0.00165654	Krcc1
4624.1	-0.568285	0.105873	-5.36762	7.97839e-08	0.00166102	Acsl3
1.07656	-29.9675	5.5867	-5.36407	8.13655e-08	0.00169395	ENSMUSG00000114660
2172.39	0.745601	0.139015	5.36347	8.16397e-08	0.00169966	Selplg
1672.94	0.41753	0.0778487	5.36336	8.16898e-08	0.0017007	Psmd7
237.892	0.808379	0.150799	5.36064	8.29262e-08	0.00172644	Npl
836.225	-0.96502	0.180026	-5.36044	8.30188e-08	0.00172837	Xkr4
3573.56	-0.516184	0.0963191	-5.3591	8.36361e-08	0.00174122	Pcnx
350.495	0.980763	0.183046	5.35802	8.41411e-08	0.00175173	Hfe
37.0189	1.52815	0.285318	5.35594	8.51147e-08	0.001772	Efcab12
241.275	0.633914	0.118367	5.35547	8.53328e-08	0.00177654	Rassf1
1563.14	0.774266	0.144579	5.35531	8.54091e-08	0.00177813	Kif21b
251.809	0.571926	0.106853	5.35246	8.6765e-08	0.00180636	Idnk
467.855	-0.497993	0.0930596	-5.35134	8.7306e-08	0.00181762	Dhdh
1.30062	29.528	5.51969	5.34957	8.81623e-08	0.00183545	AY512915
58.9839	-1.30294	0.243588	-5.34895	8.84672e-08	0.0018418	ENSMUSG00000109401
766.385	0.615516	0.115098	5.34774	8.90583e-08	0.0018541	Dnlz
692.73	0.599302	0.11209	5.34662	8.961e-08	0.00186559	Fitm2
560.051	0.555276	0.103859	5.34645	8.96943e-08	0.00186735	Wipi1
251.673	0.826705	0.154656	5.34546	9.01866e-08	0.00187759	Crem
487.078	-1.27115	0.238061	-5.33958	9.31614e-08	0.00193953	Strip2
1902.83	0.469608	0.0879961	5.33669	9.4657e-08	0.00197066	Bap1
561.671	0.531324	0.0995783	5.33574	9.51546e-08	0.00198102	Adpgk
2999.12	-0.555379	0.104195	-5.33016	9.81247e-08	0.00204286	Csnk1d
61.6049	2.48659	0.46657	5.32951	9.84803e-08	0.00205026	Trib3
1703.05	0.452797	0.0850197	5.32578	1.00518e-07	0.00209269	Nhsl1
16141.6	-0.368883	0.069287	-5.32398	1.01519e-07	0.00211352	Ywhae
380.004	-0.761841	0.143218	-5.31945	1.04081e-07	0.00216687	Atp2a3
2103.41	-0.613326	0.115299	-5.31942	1.04099e-07	0.00216724	Pip4k2c
212.679	3.83054	0.720362	5.31752	1.0519e-07	0.00218994	Selp
2317.46	1.23059	0.231472	5.31637	1.05855e-07	0.00220379	S1pr3
661.347	-0.473816	0.0891742	-5.31338	1.07611e-07	0.00224036	Arfip1
423.894	0.537286	0.101137	5.31248	1.08146e-07	0.00225149	Ntpcr
3949.95	0.563761	0.106132	5.31188	1.08503e-07	0.00225892	Npc2
33.8379	1.58608	0.298632	5.31114	1.08942e-07	0.00226807	Enkur
221.541	0.872315	0.164287	5.3097	1.09807e-07	0.00228606	Was
82.119	0.979472	0.184486	5.30919	1.10112e-07	0.00229241	Pmf1
267.803	0.60819	0.114676	5.30357	1.13561e-07	0.00236422	Ppp3cc
3079.27	-0.694093	0.13096	-5.30004	1.15779e-07	0.0024104	Kcnd2
9167.76	-1.23391	0.232924	-5.29748	1.17411e-07	0.00244438	Mt2
880.937	0.507353	0.095869	5.29215	1.20884e-07	0.00251669	Uqcr10
1198.52	-0.345604	0.0653317	-5.29	1.22317e-07	0.00254652	Cdc5l
3473.9	-0.587991	0.111169	-5.28918	1.22866e-07	0.00255794	Cdc42se2
974.717	-0.683957	0.12932	-5.28889	1.23064e-07	0.00256206	Cmtm5
146.006	1.78889	0.338535	5.2842	1.26254e-07	0.00262849	Myo1g
253.955	1.35384	0.256243	5.28342	1.26797e-07	0.00263979	Gpr84
745.43	1.06608	0.201822	5.28226	1.27601e-07	0.00265653	ENSMUSG00000043279
1180.07	-0.519062	0.0982728	-5.28185	1.27889e-07	0.00266252	Tmem64
1205.1	-0.345303	0.0653992	-5.27994	1.29229e-07	0.00269042	Gtf3c4
51.1479	1.51139	0.286422	5.27678	1.31473e-07	0.00273715	5430427O19Rik
364.779	1.04593	0.198229	5.27639	1.31755e-07	0.002743	Cpne5
46.192	3.76105	0.71288	5.27584	1.32146e-07	0.00275115	Myh7
684.289	0.96249	0.182449	5.27539	1.32477e-07	0.00275804	Ifitm2
12856.7	0.876389	0.166136	5.27512	1.32671e-07	0.00276208	Ctss
870.207	1.75354	0.332478	5.27417	1.33359e-07	0.0027764	Gbp5
876.379	-0.447246	0.0848312	-5.27219	1.34808e-07	0.00280657	Ss18l1
2519.58	-0.637148	0.120893	-5.27033	1.36176e-07	0.00283505	Cttn
2492.46	-0.663426	0.126067	-5.26247	1.42131e-07	0.00295902	Ago1
7.80063	2.87408	0.54643	5.25974	1.44257e-07	0.00300328	Ucn2
223.19	-1.12311	0.213665	-5.25641	1.46893e-07	0.00305817	Cdc42bpg
390.458	0.598015	0.113775	5.2561	1.47139e-07	0.00306329	Galt
8009.14	-0.818768	0.155821	-5.25454	1.48395e-07	0.00308944	Trim2
9.53454	2.98149	0.567463	5.25407	1.48774e-07	0.00309733	Serpina3c
1036.11	0.399259	0.0760028	5.25322	1.49463e-07	0.00311168	Smox
1781.6	0.611853	0.116482	5.25275	1.49843e-07	0.00311958	Mafb
1218.38	-0.347407	0.0661442	-5.25226	1.50241e-07	0.00312786	Dap3
891.542	1.67039	0.318181	5.24982	1.52249e-07	0.00316966	Klk6
1339.32	0.510121	0.0971994	5.24819	1.53598e-07	0.00319776	Gm12184
862.296	-0.467885	0.0892338	-5.24337	1.57672e-07	0.00328258	ENSMUSG00000032897
549.021	0.823068	0.157174	5.23666	1.63507e-07	0.00340405	Hmha1
1625.04	-0.488874	0.0933717	-5.23579	1.64283e-07	0.00342021	Naa15
1235.46	0.64946	0.124048	5.23554	1.64504e-07	0.00342481	Tmem176a
126.81	1.58327	0.302463	5.23459	1.65348e-07	0.00344238	Piezo2
138.895	1.34964	0.257836	5.2345	1.65428e-07	0.00344404	Tes
1640.57	0.469507	0.0897277	5.23258	1.67159e-07	0.00348008	Gnb5
398.913	-0.390939	0.0747206	-5.23201	1.67677e-07	0.00349087	Aifm1
901.148	-0.467517	0.0893769	-5.23085	1.68735e-07	0.00351289	Gne
135.74	0.93266	0.178304	5.23073	1.68838e-07	0.00351504	ENSMUSG00000054115
770.791	-0.477681	0.0913599	-5.22856	1.70832e-07	0.00355655	Rab33b
97.8068	0.928616	0.177664	5.22681	1.72461e-07	0.00359048	Ticam2
112.86	1.61579	0.309186	5.22595	1.73262e-07	0.00360713	ENSMUSG00000110332
806.2	1.84713	0.353499	5.22527	1.73902e-07	0.00362046	Stac2
1522.71	-0.312694	0.059875	-5.22244	1.7658e-07	0.00367622	Ireb2
3717.66	-0.587576	0.11251	-5.22244	1.76581e-07	0.00367624	Ptprn2
1562.08	-0.951462	0.182204	-5.22197	1.77028e-07	0.00368554	Chst15
782.162	-1.04244	0.199821	-5.21685	1.81994e-07	0.00378892	1190002N15Rik
1836.54	-0.358619	0.0687557	-5.21584	1.82981e-07	0.00380949	Mllt4
1886.2	-0.52277	0.100267	-5.21376	1.85053e-07	0.00385262	Fam73a
1868.08	-0.678579	0.130195	-5.21203	1.86787e-07	0.00388872	Txndc5
298.46	0.762877	0.146422	5.21013	1.8871e-07	0.00392875	Arhgap18
7915.28	-0.348556	0.0669106	-5.20928	1.89573e-07	0.00394672	Slc25a4
233.702	-0.773592	0.148539	-5.208	1.90886e-07	0.00397406	Cdh12
34.1561	3.67063	0.70499	5.20664	1.92296e-07	0.0040034	Gpr171
354.141	0.843036	0.161938	5.20591	1.93043e-07	0.00401896	Nfil3
605.037	0.638899	0.122731	5.20568	1.9329e-07	0.00402411	A730017C20Rik
280.703	0.741454	0.142446	5.20515	1.93842e-07	0.00403559	Bloc1s2
523.655	-0.808702	0.155477	-5.20144	1.97754e-07	0.00411705	Cdo1
934.135	-0.390673	0.0751263	-5.20022	1.99051e-07	0.00414404	Orc3
1231.25	-0.364804	0.0701521	-5.20018	1.99091e-07	0.00414487	Ncbp1
744.169	0.529112	0.101758	5.19971	1.99597e-07	0.00415542	Apbb1ip
30.7299	1.69001	0.325069	5.19892	2.0045e-07	0.00417316	P2rx5
514.749	-0.390728	0.0751865	-5.19679	2.02761e-07	0.00422128	1700066M21Rik
792.165	0.626237	0.120512	5.19648	2.03094e-07	0.00422821	Gng5
1347.6	0.997526	0.191996	5.19557	2.04097e-07	0.0042491	Hap1
716.813	0.385739	0.0742572	5.19463	2.05129e-07	0.00427058	Uspl1
342.954	1.14782	0.221205	5.18895	2.11482e-07	0.00440284	Per3
623.284	-0.479608	0.0924845	-5.18582	2.15066e-07	0.00447746	AI597479
649.062	-0.609416	0.117534	-5.18504	2.15969e-07	0.00449627	Fubp3
3460.34	-0.548834	0.105869	-5.1841	2.17056e-07	0.00451889	Dazap2
635.817	1.04579	0.201758	5.18338	2.179e-07	0.00453645	ENSMUSG00000069892
1423.24	0.98756	0.190548	5.18273	2.18658e-07	0.00455224	Fosl2
705.632	-0.408778	0.078886	-5.18188	2.19663e-07	0.00457317	Metap1
1786.5	-0.436283	0.0841984	-5.18161	2.19977e-07	0.0045797	Dcaf5
2258.21	0.620344	0.119751	5.1803	2.21526e-07	0.00461194	Galnt2
1992.58	-0.458543	0.0886074	-5.175	2.27917e-07	0.004745	ENSMUSG00000073079
111.249	1.00902	0.195064	5.17275	2.30671e-07	0.00480234	Reep4
1125.78	-0.482936	0.0933885	-5.17126	2.32516e-07	0.00484075	Esyt2
1670.4	-0.491953	0.0951631	-5.16958	2.34624e-07	0.00488464	Ctr9
1440.3	-0.574395	0.111139	-5.16826	2.36281e-07	0.00491913	Alas1
1094.5	-0.505001	0.0977705	-5.16517	2.40221e-07	0.00500117	Tmem109
7333.38	-0.283401	0.0548962	-5.16249	2.43689e-07	0.00507337	Kidins220
377.356	0.984061	0.190695	5.16039	2.4643e-07	0.00513043	Fzd7
1147.49	0.940719	0.182299	5.16032	2.46528e-07	0.00513247	Samhd1
587.664	-0.574106	0.111281	-5.15904	2.48214e-07	0.00516756	Foxn2
333.001	0.511409	0.0991383	5.15854	2.48882e-07	0.00518148	Cdk2ap2
1532.6	-0.380445	0.0738017	-5.15496	2.53687e-07	0.00528151	Hdac2
1305.16	0.562731	0.10932	5.14756	2.6389e-07	0.00549392	Sall1
815.142	-0.516647	0.100376	-5.14713	2.64502e-07	0.00550666	Macrod2
3.65855	4.7057	0.914323	5.14665	2.65185e-07	0.00552089	Fgf21
2902.08	0.477635	0.0928597	5.14362	2.69491e-07	0.00561052	Slc41a1
199.936	2.02514	0.393815	5.14237	2.71298e-07	0.00564816	Exoc3l4
393.301	0.533195	0.10374	5.13972	2.75145e-07	0.00572824	Fbl
565.285	0.444675	0.0865187	5.13964	2.75266e-07	0.00573076	Fam207a
3423.98	-0.256871	0.0499785	-5.13962	2.75294e-07	0.00573135	Pcbp1
178.656	0.900957	0.175369	5.13749	2.78439e-07	0.00579681	ENSMUSG00000106990
39.2733	-2.54994	0.496403	-5.13682	2.7942e-07	0.00581724	ENSMUSG00000068105
9.97743	-2.8108	0.547499	-5.13389	2.83821e-07	0.00590886	Trim29
1.97514	11.1021	2.16319	5.13226	2.86279e-07	0.00596004	ENSMUSG00000076543
344.493	1.25955	0.245484	5.1309	2.88356e-07	0.00600328	Tgif1
92.6688	1.5891	0.309751	5.13024	2.89371e-07	0.00602442	Atp8b1
309.615	0.474617	0.0925396	5.1288	2.91593e-07	0.00607068	Bad
395.636	0.46645	0.0909606	5.12805	2.92765e-07	0.00609507	ENSMUSG00000023832
60.6771	2.48059	0.483866	5.12661	2.95003e-07	0.00614166	Ccl8
165.291	3.56332	0.695202	5.12559	2.96609e-07	0.0061751	ENSMUSG00000105096
91.5932	1.34979	0.26356	5.12139	3.03298e-07	0.00631437	Mlxipl
42244.3	-0.686737	0.134185	-5.11783	3.09079e-07	0.00643471	Atp1b2
1028.31	0.947524	0.18515	5.11759	3.09465e-07	0.00644276	C3ar1
1316.19	-0.326166	0.0637522	-5.11616	3.11824e-07	0.00649186	2310035C23Rik
8443.15	0.555412	0.108561	5.11615	3.11838e-07	0.00649215	Laptm5
1440.86	-0.329862	0.0644771	-5.11596	3.12149e-07	0.00649863	Spast
1512.38	-0.432524	0.0845583	-5.11511	3.13565e-07	0.0065281	Slc35b4
304.584	1.11147	0.217301	5.11488	3.13945e-07	0.00653601	ENSMUSG00000110710
181.388	0.724991	0.141751	5.11453	3.14521e-07	0.00654802	Aga
245.52	0.534434	0.104515	5.11345	3.16324e-07	0.00658554	Il18
1466.13	-0.334036	0.0653616	-5.11059	3.21163e-07	0.00668628	Rala
753.873	-0.342016	0.0669356	-5.10962	3.228e-07	0.00672038	Cfap97
648.944	-0.471469	0.0922837	-5.10891	3.24022e-07	0.00674582	Akap10
2341.47	0.961765	0.188274	5.10833	3.25014e-07	0.00676647	Serpinf1
452.855	-0.501068	0.0980964	-5.10791	3.25737e-07	0.00678153	ENSMUSG00000084842
10.4498	3.61681	0.708107	5.10771	3.26085e-07	0.00678877	ENSMUSG00000041449
5.3217	-28.2816	5.54301	-5.10222	3.35693e-07	0.0069888	ENSMUSG00000102683
1177.38	1.71488	0.336166	5.10131	3.37315e-07	0.00702256	Tgfbi
1188.97	-0.48228	0.0945676	-5.09985	3.39925e-07	0.00707689	Tmem183a
60.1675	1.35022	0.264804	5.09894	3.41569e-07	0.00711113	ENSMUSG00000103694
668.194	0.482244	0.0945989	5.09777	3.43674e-07	0.00715495	ENSMUSG00000052369
5198.91	-0.343786	0.0674715	-5.09528	3.48233e-07	0.00724986	Hspa4
198.277	0.822519	0.161439	5.09492	3.48893e-07	0.0072636	Shroom3
1323.71	0.412129	0.0809731	5.0897	3.58628e-07	0.00746628	Gas2l1
2340.02	-0.24638	0.0484087	-5.08958	3.58855e-07	0.007471	Abce1
1229.75	0.76451	0.150414	5.08271	3.72095e-07	0.00774665	Tbkbp1
241.626	1.00916	0.198582	5.08183	3.73807e-07	0.00778229	Loxl3
49.7989	1.29205	0.254443	5.07795	3.81519e-07	0.00794285	Perm1
1745.13	0.96435	0.189959	5.07661	3.84219e-07	0.00799905	Bcat1
140.263	0.536729	0.105766	5.07468	3.88155e-07	0.00808099	ENSMUSG00000106986
525.755	0.659083	0.129929	5.07262	3.92377e-07	0.00816889	ENSMUSG00000073889
109.527	1.11345	0.219516	5.07229	3.93065e-07	0.00818321	Cish
1931.31	-0.316257	0.0623591	-5.07155	3.94591e-07	0.00821498	ENSMUSG00000073131
127.626	0.912651	0.179971	5.07109	3.95548e-07	0.00823492	H2-M3
3592.11	0.631957	0.124646	5.07002	3.97775e-07	0.00828127	ENSMUSG00000023087
4721.07	0.477	0.094089	5.06967	3.98497e-07	0.00829631	Lamp2
110.8	1.51164	0.298238	5.06856	4.00829e-07	0.00834486	Il3ra
1950.25	0.354302	0.0699071	5.06817	4.01651e-07	0.00836196	Ankfy1
1006.58	-0.422693	0.0834156	-5.06732	4.03463e-07	0.0083997	Cyb5r4
20.3055	4.86218	0.959717	5.06626	4.0571e-07	0.00844649	Mefv
1883.42	-0.484033	0.0955609	-5.06518	4.08023e-07	0.00849463	Cox6b1
4537.06	0.548548	0.108309	5.06464	4.09176e-07	0.00851865	Rnf10
2553.37	-0.30446	0.0601334	-5.06308	4.12546e-07	0.00858879	Copb2
1828.23	-0.277036	0.0547846	-5.05682	4.26308e-07	0.00887531	ENSMUSG00000024687
1251.11	0.817712	0.161741	5.0557	4.2881e-07	0.00892739	ENSMUSG00000040606
1291.68	-0.323055	0.0639463	-5.05196	4.37289e-07	0.00910392	1110037F02Rik
1286.4	0.38208	0.0756481	5.05075	4.40069e-07	0.00916179	Ak1
2991.58	0.604259	0.119661	5.04974	4.42417e-07	0.00921067	Sdc4
5.80735	3.87248	0.767336	5.04665	4.49633e-07	0.00936091	Muc13
2780.25	-0.296042	0.0586722	-5.04569	4.51888e-07	0.00940786	ENSMUSG00000074698
208.013	0.939135	0.186162	5.04471	4.54219e-07	0.00945638	Plcb2
2161.73	0.587163	0.11649	5.04046	4.64417e-07	0.0096687	Dynlrb1
488.104	-0.716115	0.142082	-5.04017	4.65122e-07	0.00968338	Fabp3
387.476	-0.448874	0.0890626	-5.03999	4.65565e-07	0.00969259	Mphosph10
160.406	0.84092	0.166883	5.03899	4.68005e-07	0.00974339	ENSMUSG00000105058
1245.67	-0.50673	0.100564	-5.03888	4.68263e-07	0.00974876	Klf7
33.1583	-2.34846	0.466134	-5.03816	4.70029e-07	0.00978553	Tcp11
940.46	-0.868588	0.172403	-5.03811	4.70146e-07	0.00978798	ENSMUSG00000028527
58.1587	1.12146	0.222632	5.03727	4.72216e-07	0.00983107	Fbxo36
538.887	-0.903263	0.179369	-5.03578	4.75917e-07	0.00990812	Gnb4
1586.74	-0.374596	0.0743953	-5.03521	4.77326e-07	0.00993744	Mtmr9
392.91	0.869161	0.172642	5.03447	4.79175e-07	0.00997595	Mgst1
1139.25	0.978665	0.194395	5.03442	4.79307e-07	0.00997869	Nav3
1656.61	-0.493807	0.0980887	-5.0343	4.79608e-07	0.00998496	Strip1
1866.6	-0.274938	0.0546386	-5.03194	4.85532e-07	0.0101083	Uba2
816.609	0.816916	0.162438	5.0291	4.9278e-07	0.0102592	ENSMUSG00000097415
250.793	0.997421	0.198365	5.02821	4.95071e-07	0.0103069	Mcm3
2041.92	-0.577413	0.114864	-5.02694	4.9837e-07	0.0103756	Mxd4
4553.09	0.63998	0.127315	5.02673	4.98912e-07	0.0103869	Cnn3
1401.28	0.468696	0.0932446	5.02652	4.99466e-07	0.0103984	Kat2a
63.9597	-1.25322	0.249339	-5.02619	5.00332e-07	0.0104164	Hist1h2ac
508.568	-0.435563	0.0867194	-5.02267	5.09581e-07	0.010609	Xpo4
5203.47	-0.297643	0.059264	-5.02231	5.10533e-07	0.0106288	Csde1
112.351	3.31929	0.660979	5.02177	5.1197e-07	0.0106587	Sell
1606.24	-0.535633	0.106709	-5.01959	5.17821e-07	0.0107805	Vps11
441.598	0.697812	0.139045	5.01859	5.20524e-07	0.0108368	Plekhg2
1111.2	1.29417	0.257945	5.01723	5.24225e-07	0.0109138	Plin2
349.981	-0.585097	0.11666	-5.01541	5.29194e-07	0.0110173	Ttc27
3674.45	-0.45541	0.0908106	-5.01494	5.30494e-07	0.0110444	ENSMUSG00000029447
211.735	0.676802	0.134972	5.01439	5.3201e-07	0.0110759	Sass6
11090.8	0.514058	0.102523	5.01406	5.32933e-07	0.0110951	Atp6v0a1
33.7347	1.81448	0.362094	5.01108	5.41255e-07	0.0112684	Batf
439.124	2.95939	0.590681	5.01014	5.43917e-07	0.0113238	Ccl5
898.284	0.839408	0.167743	5.00412	5.61173e-07	0.0116831	Trib1
1073.12	-0.3219	0.0643492	-5.0024	5.66203e-07	0.0117878	Zc2hc1a
165.336	-1.61755	0.323368	-5.00219	5.66814e-07	0.0118005	Fxyd3
128.439	1.18506	0.236961	5.00107	5.70129e-07	0.0118695	Arhgap9
689.909	-0.435742	0.0871878	-4.99774	5.80054e-07	0.0120762	Prmt7
2737.47	-0.422963	0.0846397	-4.99722	5.81635e-07	0.0121091	Nrd1
424.42	0.53482	0.107032	4.99682	5.82841e-07	0.0121342	Phactr4
7.09518	3.713	0.743157	4.99625	5.84573e-07	0.0121702	Gm26797
335.169	-0.584004	0.116902	-4.99566	5.86348e-07	0.0122072	Tmem2
256.403	0.613945	0.122937	4.99398	5.91467e-07	0.0123138	ENSMUSG00000024766
10566.2	0.374314	0.0749582	4.99363	5.92536e-07	0.012336	Hexb
170.273	-0.606333	0.121437	-4.99299	5.94518e-07	0.0123773	Slc25a29
60.6832	0.913689	0.183071	4.99091	6.00959e-07	0.0125114	Brca1
267.694	1.02255	0.204902	4.99042	6.02482e-07	0.0125431	ENSMUSG00000089929
248.081	1.47503	0.295646	4.98917	6.06392e-07	0.0126245	Atf3
480.413	0.673294	0.134967	4.98858	6.08237e-07	0.0126629	Nfam1
370.742	0.795836	0.15958	4.98708	6.12994e-07	0.0127619	Cd86
287.437	0.779411	0.156336	4.98548	6.18076e-07	0.0128677	Map2k3
3.68116	4.85449	0.973771	4.98525	6.18818e-07	0.0128832	ENSMUSG00000073980
709.232	-0.373238	0.074982	-4.97771	6.43425e-07	0.0133955	Bckdha
1893.57	0.275815	0.0554274	4.97615	6.48624e-07	0.0135037	Rnf4
3825.46	-0.464137	0.0933056	-4.97437	6.54599e-07	0.0136281	Atp2c1
1458.38	-0.597857	0.120195	-4.97406	6.5564e-07	0.0136498	Pik3r3
39.5898	-1.86953	0.375927	-4.97312	6.58831e-07	0.0137162	Krt73
1015.33	0.422026	0.0848688	4.97269	6.60314e-07	0.0137471	Srsf4
4999.61	-0.748439	0.150522	-4.97229	6.61657e-07	0.013775	Kctd12
582.581	0.459684	0.0924594	4.97174	6.63543e-07	0.0138143	Tmem165
532.797	-0.453797	0.0913362	-4.96842	6.74994e-07	0.0140527	Casp9
404.859	-1.75266	0.352997	-4.96509	6.8671e-07	0.0142966	Hhip
6192.21	-0.505728	0.101898	-4.9631	6.93763e-07	0.0144434	Fam168a
522.553	0.840674	0.169433	4.96168	6.98861e-07	0.0145496	Tmc7
651.943	-0.48087	0.0969352	-4.96074	7.02264e-07	0.0146204	Rab40c
436.243	-0.656986	0.132477	-4.95925	7.07671e-07	0.014733	St6gal2
134.631	0.943217	0.190279	4.95702	7.15841e-07	0.0149031	Gngt2
154.514	2.18797	0.441446	4.95636	7.18254e-07	0.0149533	Ch25h
94.9515	3.76787	0.760301	4.95576	7.20477e-07	0.0149996	Sele
448.136	-0.558783	0.112756	-4.95566	7.20834e-07	0.015007	Atxn3
19.1635	2.11805	0.427493	4.95459	7.24816e-07	0.0150899	3930402G23Rik
1031.8	0.736492	0.14873	4.95187	7.35026e-07	0.0153025	Zfp180
2988.23	-0.313716	0.0633683	-4.95068	7.39532e-07	0.0153963	ENSMUSG00000000804
1762.78	-0.601866	0.121578	-4.95045	7.40418e-07	0.0154148	Itsn2
692.773	0.865404	0.175105	4.94222	7.724e-07	0.0160806	Arrdc4
23.7359	1.58289	0.320568	4.93776	7.9023e-07	0.0164518	Melk
11.2941	2.42678	0.491476	4.93774	7.90317e-07	0.0164536	Gm44514
762.612	0.472335	0.0956951	4.93583	7.98109e-07	0.0166158	Rab3il1
6194.74	-0.530022	0.107421	-4.93406	8.05395e-07	0.0167675	Zfp106
122.374	0.955352	0.193643	4.93356	8.07423e-07	0.0168097	Tacc3
2591.68	-0.505445	0.102496	-4.93134	8.16667e-07	0.0170022	ENSMUSG00000031353
115.447	1.76437	0.357808	4.93105	8.17883e-07	0.0170275	Cyp4f18
723.209	-0.410539	0.0833618	-4.92478	8.44533e-07	0.0175823	Coq9
5.48039	3.95932	0.804087	4.92399	8.47964e-07	0.0176538	ENSMUSG00000107017
1869.15	-0.304817	0.0619095	-4.92358	8.49747e-07	0.0176909	Tmem184c
433.214	0.725407	0.147356	4.92282	8.53049e-07	0.0177596	Zbed3
1106.68	1.86179	0.378199	4.92278	8.5323e-07	0.0177634	ENSMUSG00000030789
698.044	0.960209	0.195096	4.92173	8.57847e-07	0.0178595	Sod3
742.719	-0.544432	0.110658	-4.91996	8.65631e-07	0.0180216	Amot
432.132	-0.432573	0.0879447	-4.91869	8.71248e-07	0.0181385	Rmi1
686.486	-0.873858	0.177663	-4.91864	8.71488e-07	0.0181435	Rab9b
799.602	1.20856	0.245728	4.91829	8.73055e-07	0.0181761	Tlr2
1316.13	-0.393913	0.0801116	-4.91705	8.7859e-07	0.0182914	Hexim1
20.6444	1.70229	0.346223	4.91675	8.7995e-07	0.0183197	ENSMUSG00000085501
414.639	0.670081	0.136383	4.91325	8.95802e-07	0.0186497	Ift81
132.579	-0.792332	0.161275	-4.91293	8.97235e-07	0.0186795	Taf4b
630.696	0.378827	0.0771216	4.91207	9.01195e-07	0.018762	Rprd1b
803.195	-0.504657	0.102743	-4.91184	9.02254e-07	0.018784	Csnk1g1
566.355	-0.581064	0.118301	-4.91175	9.02677e-07	0.0187928	Pcca
115.053	1.13574	0.231274	4.91081	9.07024e-07	0.0188833	I830077J02Rik
3601.64	-0.483053	0.0984168	-4.90824	9.18993e-07	0.0191325	Nceh1
168.523	0.584671	0.119155	4.9068	9.25757e-07	0.0192733	Alg12
153.37	0.939484	0.191556	4.9045	9.36666e-07	0.0195005	Snx20
2635.56	0.531566	0.108417	4.90297	9.43965e-07	0.0196524	ENSMUSG00000095463
757.357	-0.471722	0.0962662	-4.90018	9.57496e-07	0.0199341	Ctps
358.441	-0.485587	0.0991052	-4.89972	9.59756e-07	0.0199812	Rbm34
7233.87	-0.483616	0.0987094	-4.89939	9.61365e-07	0.0200147	Rab7
4247.1	-0.511897	0.104544	-4.89647	9.75724e-07	0.0203136	Wdr1
5788.29	0.889453	0.181668	4.89605	9.77833e-07	0.0203575	Fn1
888.41	0.692954	0.141565	4.89494	9.83365e-07	0.0204727	Plekha3
869.139	0.885873	0.180998	4.89437	9.86216e-07	0.020532	Anxa3
408.72	1.28931	0.263558	4.89193	9.98506e-07	0.0207879	Syndig1l
9.00772	-5.5792	1.1415	-4.8876	1.02073e-06	0.0212507	Slc22a14
514.791	-0.65943	0.134925	-4.88739	1.02182e-06	0.0212732	Tbc1d8b
2347.8	0.353333	0.0723025	4.88687	1.02452e-06	0.0213295	Ei24
235.9	1.56016	0.319311	4.88601	1.02897e-06	0.0214222	C5ar1
2643.02	-0.297961	0.061	-4.8846	1.03639e-06	0.0215765	Fbxo11
2153.67	-0.474261	0.0971077	-4.88386	1.04027e-06	0.0216573	AW549877
1495.66	0.525237	0.107598	4.88146	1.05303e-06	0.021923	Plod1
601.789	0.8663	0.177497	4.88063	1.05747e-06	0.0220154	Spry1
126.481	1.09952	0.225295	4.88038	1.05883e-06	0.0220437	Nuak2
11.7747	4.29597	0.880415	4.87948	1.06366e-06	0.0221444	Car9
2154.2	0.563717	0.115548	4.87862	1.0683e-06	0.0222409	Rabl6
1754.88	0.763602	0.156606	4.87593	1.08294e-06	0.0225458	Mcf2l
324.246	0.451304	0.0925734	4.87509	1.08757e-06	0.022642	Pskh1
6.88876	2.77956	0.570376	4.87321	1.098e-06	0.0228592	ENSMUSG00000116725
1430.36	-0.584446	0.119945	-4.87263	1.10125e-06	0.0229269	Mertk
85.9073	-0.827859	0.169917	-4.87212	1.10405e-06	0.0229852	Gm10010
731.394	-0.481401	0.098813	-4.87184	1.10563e-06	0.0230181	Cbll1
3618.62	0.679252	0.139465	4.87042	1.11361e-06	0.0231842	Elavl3
598.249	1.22764	0.252272	4.86632	1.13696e-06	0.0236704	Fos
1340.07	0.341992	0.0702893	4.86549	1.14175e-06	0.02377	Gatad1
1657.8	0.544103	0.111861	4.8641	1.14977e-06	0.0239371	Tyrobp
19.8318	1.77031	0.363971	4.86388	1.1511e-06	0.0239647	Prr15
38.1385	2.86427	0.588963	4.86325	1.15477e-06	0.0240411	Cd209a
1637.34	0.65966	0.135649	4.86298	1.15633e-06	0.0240737	Ube2i
358.212	1.07013	0.220238	4.85896	1.18005e-06	0.0245675	Rhbdl3
1122.01	-0.365481	0.0752201	-4.85882	1.18088e-06	0.0245848	Riok3
39.2333	1.29065	0.265656	4.85837	1.18358e-06	0.0246409	Mms22l
82.4197	-0.907736	0.186883	-4.85725	1.19029e-06	0.0247806	Asb18
255.349	0.506613	0.10431	4.85682	1.19287e-06	0.0248344	Phf13
1438.12	0.419666	0.086442	4.85489	1.20456e-06	0.0250777	ENSMUSG00000020261
430.113	-0.345577	0.0711984	-4.85372	1.21169e-06	0.0252262	ENSMUSG00000022339
1333.98	0.693019	0.142859	4.85108	1.2279e-06	0.0255636	Cd200
154.027	1.23732	0.255098	4.85039	1.23219e-06	0.025653	Stk36
737.27	0.690425	0.142397	4.84859	1.24342e-06	0.0258867	Zfp362
3172.39	-0.544845	0.112419	-4.84657	1.25617e-06	0.0261522	Rmnd5a
210.432	1.4861	0.306666	4.84599	1.25984e-06	0.0262287	Gpr35
1259.39	-0.561623	0.115904	-4.84557	1.26247e-06	0.0262834	Ubr1
6.63802	4.30538	0.88912	4.8423	1.28346e-06	0.0267203	4833427G06Rik
840.89	-0.383377	0.0792193	-4.83945	1.30201e-06	0.0271066	Dhx29
1013.93	-0.370892	0.0766809	-4.83682	1.3193e-06	0.0274666	Smc6
56.8853	2.21319	0.4576	4.83651	1.32138e-06	0.0275098	ENSMUSG00000067235
2311.74	-0.232669	0.048107	-4.83649	1.32154e-06	0.0275131	Zfp207
2157.79	-0.321439	0.0665	-4.83367	1.34042e-06	0.0279062	Tmem63b
487.224	0.664073	0.137399	4.83317	1.34378e-06	0.0279761	Armc9
343.111	0.621756	0.128681	4.83176	1.35332e-06	0.0281748	Tgfb3
23.513	-1.75792	0.363849	-4.83144	1.35551e-06	0.0282205	Tcf24
681.324	-0.641009	0.132699	-4.83055	1.36156e-06	0.0283463	Sh3bp4
19.9586	1.39942	0.289897	4.82731	1.3839e-06	0.0288114	Gm17334
6473.57	0.443067	0.0918293	4.82489	1.40078e-06	0.0291629	Gns
2740.51	0.431356	0.0894038	4.8248	1.40142e-06	0.0291761	Rab31
688.321	1.01248	0.209855	4.82466	1.40245e-06	0.0291976	Mtus2
871.774	0.668357	0.138645	4.82065	1.43093e-06	0.0297905	Ptpn12
354.859	0.830918	0.172523	4.81626	1.46272e-06	0.0304524	Arhgap25
552.881	-0.704729	0.146354	-4.81523	1.47031e-06	0.0306103	Syndig1
2355.72	-0.581748	0.120825	-4.8148	1.47348e-06	0.0306764	Lhfpl2
1525.22	0.388783	0.0807684	4.81356	1.48268e-06	0.0308679	Pi4k2a
147.511	0.579131	0.120352	4.81198	1.49442e-06	0.0311124	Gm1673
355.232	0.641066	0.133282	4.80986	1.51033e-06	0.0314435	Slc25a27
201.718	-0.57349	0.119279	-4.80796	1.52482e-06	0.0317452	ENSMUSG00000068874
1173.4	-0.501826	0.104411	-4.80626	1.53782e-06	0.0320159	Abcb7
2121.97	0.534634	0.11124	4.80614	1.53872e-06	0.0320347	Plek
226.61	0.462976	0.0963786	4.80373	1.5574e-06	0.0324235	Pex26
3.29217	4.3733	0.910622	4.80254	1.56668e-06	0.0326168	ENSMUSG00000086515
217.779	0.711214	0.148113	4.80182	1.57226e-06	0.0327329	Bin3
632.398	0.491447	0.102387	4.79991	1.58735e-06	0.0330471	B4galt1
566.104	-0.592987	0.123547	-4.7997	1.58902e-06	0.0330818	Cry1
838.033	0.465078	0.0969495	4.79712	1.60966e-06	0.0335116	S100a1
265.987	0.714853	0.149091	4.79474	1.62889e-06	0.0339118	Dapp1
143.515	1.69305	0.353114	4.79463	1.62978e-06	0.0339303	Tpbg
1091.32	-0.397996	0.0830431	-4.79265	1.64596e-06	0.0342671	Eea1
18.4937	15.0393	3.13956	4.79025	1.66572e-06	0.0346787	ENSMUSG00000095197
596.992	-1.00694	0.210302	-4.78808	1.68381e-06	0.0350553	Cpm
1873.5	-0.363744	0.0760107	-4.78544	1.70613e-06	0.0355199	Taldo1
47.0555	2.0797	0.434815	4.78295	1.72741e-06	0.035963	Nox4
1010.62	-0.747184	0.156263	-4.78157	1.73929e-06	0.0362103	Slc16a7
455.315	-0.680008	0.142216	-4.78153	1.73968e-06	0.0362184	9330102E08Rik
331.827	0.504883	0.105688	4.77713	1.77815e-06	0.0370192	Acbd4
2651.2	-0.657616	0.137698	-4.77577	1.79023e-06	0.0372707	Pltp
1288.07	0.56954	0.119308	4.77369	1.80881e-06	0.0376576	Cyth4
236.168	0.732205	0.153419	4.77257	1.81885e-06	0.0378667	Cep41
542.373	0.970803	0.203536	4.76969	1.84512e-06	0.0384136	Slc16a6
320.835	0.477437	0.100147	4.76738	1.86637e-06	0.038856	H2afy2
362.339	0.577527	0.121197	4.76518	1.88687e-06	0.0392828	Npepl1
10476.9	-0.665678	0.139767	-4.76277	1.90953e-06	0.0397545	ENSMUSG00000062098
23799	-1.05879	0.22231	-4.7627	1.91023e-06	0.039769	ENSMUSG00000105703
4223.58	-0.647867	0.136212	-4.7563	1.9717e-06	0.0410487	Dlg3
7133.8	-0.363053	0.0763409	-4.75568	1.97776e-06	0.041175	Ppp1cb
102.905	1.30003	0.273417	4.75475	1.98693e-06	0.0413659	Lst1
759.756	1.06851	0.22475	4.75423	1.99202e-06	0.0414718	Slc11a1
91.867	-0.937366	0.197175	-4.75397	1.99457e-06	0.0415249	Dnah5
1754.61	-0.591726	0.124487	-4.75332	2.00107e-06	0.0416602	Fam213a
1757.22	2.04257	0.429986	4.75032	2.03093e-06	0.042282	Serpine1
701.014	-0.2998	0.0631383	-4.7483	2.0513e-06	0.0427061	Wdr59
136.176	1.28274	0.270246	4.74657	2.06899e-06	0.0430743	Siglecf
47.8389	1.62427	0.342277	4.7455	2.07995e-06	0.0433024	Cacna1s
35.0312	1.43676	0.303035	4.74124	2.12418e-06	0.0442233	Col4a4
854.238	-0.773676	0.163191	-4.74091	2.12759e-06	0.0442943	Fat4
393.584	0.493132	0.104031	4.74022	2.13484e-06	0.0444452	0610037L13Rik
254.525	-0.428092	0.0903379	-4.73879	2.15001e-06	0.044761	Fuk
362.116	0.599497	0.126556	4.737	2.169e-06	0.0451565	Tjap1
1423.47	-0.260459	0.0549994	-4.73567	2.18331e-06	0.0454542	ENSMUSG00000046201
135.029	-0.544808	0.115044	-4.73567	2.18336e-06	0.0454554	Ydjc
955.409	-0.621042	0.131188	-4.73397	2.20168e-06	0.0458368	Samd5
831.073	-0.565061	0.119413	-4.73199	2.22325e-06	0.0462859	Fig4
4863.85	0.453064	0.0957527	4.73161	2.22744e-06	0.0463731	Nlgn2
2698.98	-0.40918	0.0864861	-4.73116	2.23236e-06	0.0464755	Ermp1
1674.21	-0.45144	0.0954377	-4.73021	2.24293e-06	0.0466955	Mxi1
580.134	-0.48936	0.103458	-4.73001	2.24505e-06	0.0467397	Zbtb43
2041.36	-0.381367	0.0806359	-4.7295	2.25077e-06	0.0468588	Smarca5
85.9638	1.82805	0.386583	4.72875	2.25909e-06	0.047032	ENSMUSG00000055413
2563.48	-0.328282	0.0694386	-4.72765	2.27129e-06	0.047286	Pdzd8
5029.8	-0.349638	0.0739597	-4.7274	2.27409e-06	0.0473443	Picalm
44.8326	13.9535	2.95165	4.72735	2.2747e-06	0.047357	Igkv3-12
43.4607	1.78115	0.376827	4.72669	2.28205e-06	0.0475099	ENSMUSG00000079491
148.72	0.555141	0.117556	4.72235	2.33135e-06	0.0485365	Fbxo4
5274.09	-0.301685	0.0639392	-4.71831	2.37814e-06	0.0495106	Kpnb1
6524.69	-0.490015	0.103878	-4.71723	2.39074e-06	0.0497728	Tmem30a

## Sheet: S_Data2 DEGs 4 weeks
baseMean	log2FoldChange	lfcSE	stat	pvalue	padj	genes
287.995	1.57129	0.133307	11.787	4.55272e-32	9.11045e-28	Ecm2
3992.65	-1.92568	0.177382	-10.8562	1.86437e-27	3.73078e-23	Lrp11
13112.2	-1.47241	0.138072	-10.664	1.49924e-26	3.00012e-22	1700020I14Rik
1757.22	-5.91638	0.589586	-10.0348	1.07179e-23	2.14475e-19	Serpine1
1712.09	-2.8541	0.292431	-9.75992	1.67282e-22	3.34748e-18	Cyp26b1
422.692	4.40741	0.458139	9.62024	6.56747e-22	1.31422e-17	Apoc4
1836.54	-0.913494	0.09512	-9.60359	7.72071e-22	1.54499e-17	Mllt4
245.581	-2.01466	0.211478	-9.52653	1.62623e-21	3.25425e-17	Rgs9
5488.48	0.928022	0.097484	9.51974	1.73614e-21	3.47419e-17	Ctsa
2117.3	-1.37001	0.144394	-9.48796	2.35591e-21	4.71441e-17	Lrrn3
619.988	-1.57782	0.178359	-8.8463	9.04675e-19	1.81034e-14	Lrfn2
227.916	-3.01977	0.344678	-8.76112	1.93327e-18	3.86866e-14	C2cd4c
27802.2	1.31782	0.151785	8.68215	3.88362e-18	7.77152e-14	Clu
66.7592	-5.88325	0.680138	-8.65009	5.14606e-18	1.02978e-13	Tcfl5
674.472	-1.7661	0.206111	-8.56871	1.04647e-17	2.09408e-13	Mex3b
393.789	1.52683	0.178542	8.55163	1.2136e-17	2.42853e-13	Angpt1
41.8282	4.06406	0.480241	8.46255	2.6159e-17	5.23468e-13	Glycam1
2775.49	1.09301	0.130559	8.37179	5.67517e-17	1.13566e-12	Tsc22d4
628.532	-0.952809	0.114049	-8.35442	6.57558e-17	1.31584e-12	Tigar
342.792	-2.5559	0.309265	-8.26442	1.40372e-16	2.80899e-12	Rprm
10476.9	-1.58168	0.192321	-8.22415	1.96572e-16	3.9336e-12	ENSMUSG00000062098
21.7118	4.55324	0.566146	8.04253	8.80053e-16	1.76107e-11	Dnah11
1567.19	-3.02677	0.377361	-8.02089	1.04986e-15	2.10087e-11	Sv2c
138.084	2.0935	0.266277	7.86209	3.77766e-15	7.55948e-11	Plekha4
1917.29	-1.92217	0.244871	-7.84972	4.16968e-15	8.34395e-11	Fam135b
431.77	-2.09567	0.268838	-7.79528	6.42655e-15	1.28602e-10	Pxylp1
107.454	2.89777	0.371767	7.79457	6.46257e-15	1.29323e-10	Slc22a6
214.598	-3.70117	0.476084	-7.77421	7.59197e-15	1.51923e-10	Ntf3
242.64	-1.32809	0.171833	-7.72898	1.08413e-14	2.16946e-10	Map2k6
3001.87	1.31229	0.1702	7.7103	1.25524e-14	2.51187e-10	Sfxn5
492.768	-4.22974	0.551594	-7.66821	1.74413e-14	3.49017e-10	Sstr2
51.9852	-2.847	0.372237	-7.64835	2.03569e-14	4.07361e-10	ENSMUSG00000086587
2993.82	-0.652052	0.0855743	-7.61972	2.5423e-14	5.0874e-10	Cadm1
623.292	2.31784	0.307445	7.53904	4.73428e-14	9.47378e-10	Ccl6
2757.45	-1.16991	0.155425	-7.52714	5.18635e-14	1.03784e-09	Sumo3
1969.6	-1.04608	0.139084	-7.52124	5.42606e-14	1.08581e-09	Sybu
23799	-2.27887	0.30565	-7.45582	8.93088e-14	1.78716e-09	ENSMUSG00000105703
1859.86	-0.806547	0.110069	-7.32768	2.34172e-13	4.68601e-09	1700025G04Rik
1827.57	-1.92593	0.262971	-7.32375	2.41143e-13	4.82551e-09	Kcnf1
1990.64	0.874598	0.120076	7.28371	3.24768e-13	6.49893e-09	Plekhm2
7685.55	-1.80755	0.248344	-7.27841	3.37773e-13	6.75917e-09	Sema5a
2644.8	-0.580503	0.0798018	-7.27432	3.48172e-13	6.96727e-09	Tro
710.01	-2.01465	0.278453	-7.23515	4.65028e-13	9.30567e-09	Acot1
798.122	1.29141	0.178595	7.23097	4.79559e-13	9.59646e-09	Grb14
6160.53	-2.09519	0.290333	-7.21649	5.33465e-13	1.06752e-08	Chd9
211.639	-3.65671	0.50683	-7.21487	5.39853e-13	1.0803e-08	Gpr139
3242.43	-1.02677	0.142521	-7.20435	5.8321e-13	1.16706e-08	Tmem132a
1333.43	-0.893329	0.124237	-7.19051	6.4552e-13	1.29175e-08	Dr1
1819.93	1.62008	0.225533	7.18332	6.80385e-13	1.36152e-08	Tprkb
2425.07	-1.16375	0.163142	-7.13337	9.79394e-13	1.95987e-08	ENSMUSG00000048279
6473.57	0.891309	0.125496	7.10227	1.22728e-12	2.45591e-08	Gns
9167.76	-2.26604	0.320196	-7.07704	1.4727e-12	2.94702e-08	Mt2
23.0775	53.7893	7.6187	7.06017	1.66305e-12	3.32792e-08	Ighv3-1
282.608	1.22419	0.174201	7.02746	2.1033e-12	4.20891e-08	Slc25a10
717.744	-0.766957	0.109255	-7.01989	2.22044e-12	4.44333e-08	Qsox1
4563.1	0.746931	0.106639	7.00431	2.48201e-12	4.96675e-08	Ank
1562.08	-1.75357	0.251141	-6.98242	2.90129e-12	5.80578e-08	Chst15
756.368	1.02961	0.147758	6.96821	3.21006e-12	6.42365e-08	Antxr1
13895.3	1.01274	0.145338	6.96816	3.21117e-12	6.42588e-08	ENSMUSG00000050708
581.382	-2.48954	0.35831	-6.94801	3.70474e-12	7.41356e-08	Itga8
303.316	-1.18402	0.171276	-6.91295	4.74665e-12	9.49852e-08	Kcnk10
254.126	-1.3466	0.195165	-6.89979	5.20806e-12	1.04219e-07	Dcbld1
74.8729	-5.82148	0.84511	-6.88843	5.64114e-12	1.12885e-07	Cpa4
691.975	-1.01165	0.14705	-6.87962	6.00125e-12	1.20091e-07	Nudt11
8780.62	-0.885151	0.128943	-6.86466	6.66479e-12	1.33369e-07	Nrcam
1700.92	0.702898	0.102577	6.85237	7.2638e-12	1.45356e-07	Zdhhc9
5914.01	0.963596	0.140669	6.85008	7.38103e-12	1.47702e-07	Plpp3
489.507	2.01629	0.295552	6.82209	8.97225e-12	1.79544e-07	Opalin
58.9839	-2.36123	0.347838	-6.78831	1.13458e-11	2.2704e-07	ENSMUSG00000109401
788.054	1.41173	0.209111	6.75112	1.46713e-11	2.93587e-07	Nkain2
355.13	2.30264	0.341492	6.7429	1.55257e-11	3.10685e-07	Stra6
2883.41	-0.931473	0.138325	-6.73395	1.65114e-11	3.3041e-07	Rabgap1l
4223.58	-1.25589	0.187689	-6.69133	2.21154e-11	4.42552e-07	Dlg3
825.907	-1.25353	0.188749	-6.64127	3.10992e-11	6.22326e-07	Uck2
1911.07	1.19505	0.180224	6.63091	3.33616e-11	6.676e-07	Slc16a1
48.3248	2.31924	0.350084	6.6248	3.47711e-11	6.95804e-07	Fbln7
4660.92	-0.890813	0.134662	-6.61518	3.71088e-11	7.42584e-07	Dmxl2
429.972	-0.760167	0.11495	-6.61305	3.76479e-11	7.53372e-07	Zfp9
3896.15	-0.652362	0.0987735	-6.60463	3.98524e-11	7.97487e-07	Ubr3
2199.07	1.14096	0.173231	6.58636	4.50752e-11	9.01999e-07	Srebf1
1778.6	-1.25961	0.191585	-6.57467	4.87619e-11	9.75774e-07	Ptpro
420.341	1.16316	0.177594	6.54951	5.77255e-11	1.15514e-06	Tmem98
133.041	2.00615	0.306632	6.54251	6.04952e-11	1.21057e-06	Cntf
2619.26	1.3436	0.205448	6.53984	6.1584e-11	1.23236e-06	Cd68
247.605	1.3002	0.199339	6.52258	6.91075e-11	1.38291e-06	Nat8f4
2589.83	-0.878814	0.135015	-6.50901	7.56478e-11	1.51379e-06	Ppp1r12b
1218.38	-0.595521	0.0915158	-6.5073	7.65152e-11	1.53115e-06	Dap3
10291.1	-1.81476	0.279697	-6.48831	8.68071e-11	1.7371e-06	Mt1
196.381	-1.37108	0.211331	-6.48781	8.70933e-11	1.74282e-06	Bbc3
908.709	-1.10319	0.170201	-6.48169	9.07036e-11	1.81507e-06	ENSMUSG00000019894
293.935	1.37428	0.21249	6.46753	9.96166e-11	1.99343e-06	Adhfe1
1267.7	3.10903	0.480976	6.464	1.01971e-10	2.04054e-06	Igf1
14.3935	6.96979	1.07961	6.45584	1.07618e-10	2.15355e-06	Fam216b
23.8821	-3.5708	0.553555	-6.45068	1.1135e-10	2.22823e-06	Mxd3
659.158	-1.02855	0.160264	-6.41786	1.38203e-10	2.76558e-06	Ddit4
447.422	1.31644	0.20514	6.41726	1.38745e-10	2.77642e-06	Cd38
20.8459	-4.42191	0.689552	-6.41273	1.42937e-10	2.86031e-06	Cdh1
87.2076	2.91088	0.453977	6.41195	1.43674e-10	2.87506e-06	Ccl4
1166.48	-1.58157	0.247317	-6.39493	1.60626e-10	3.21429e-06	Fkbp5
559.271	0.722652	0.113113	6.38876	1.67236e-10	3.34657e-06	Sord
61.9769	-4.81204	0.753351	-6.38751	1.68607e-10	3.374e-06	ENSMUSG00000056758
3102.95	0.688445	0.107964	6.37661	1.8105e-10	3.623e-06	Ndst1
1248	-3.66419	0.575164	-6.37068	1.88187e-10	3.7658e-06	Slc29a4
1105.8	-1.11004	0.174285	-6.36911	1.90129e-10	3.80467e-06	Igf2r
605.238	-0.924076	0.145105	-6.36833	1.91094e-10	3.82399e-06	Fam126a
532.074	-1.50364	0.236359	-6.36166	1.99588e-10	3.99396e-06	F730043M19Rik
3825.46	-0.81654	0.128365	-6.36106	2.00362e-10	4.00945e-06	Atp2c1
430.385	1.7698	0.278241	6.36066	2.0089e-10	4.02002e-06	Cd14
2512.05	1.71978	0.270915	6.34806	2.18047e-10	4.36335e-06	Serping1
107.837	2.07707	0.327541	6.34141	2.27668e-10	4.55586e-06	ENSMUSG00000116903
462.821	-1.90378	0.300339	-6.33877	2.31613e-10	4.6348e-06	ENSMUSG00000096979
3348.04	0.789917	0.124818	6.32854	2.47493e-10	4.95258e-06	Fads2
682.854	1.11256	0.175949	6.32321	2.56177e-10	5.12637e-06	Fam234a
1620.22	-1.03026	0.162998	-6.32066	2.60454e-10	5.21194e-06	B3galt5
1655.25	-2.70604	0.428434	-6.31612	2.68208e-10	5.3671e-06	Cd109
405.38	-0.753868	0.11952	-6.30749	2.83605e-10	5.67522e-06	Erlin1
27.3775	2.62535	0.416493	6.30348	2.9104e-10	5.824e-06	Dnah6
387.476	-0.771493	0.122433	-6.30137	2.9502e-10	5.90365e-06	Mphosph10
2443.17	-0.512428	0.0814352	-6.29246	3.12466e-10	6.25276e-06	Xpo7
4451.86	1.0033	0.159569	6.28755	3.22517e-10	6.45388e-06	Epas1
134.751	2.2347	0.355797	6.28084	3.36759e-10	6.73888e-06	ENSMUSG00000054545
2870.93	0.845621	0.134723	6.27674	3.45737e-10	6.91855e-06	Atp1b3
452.291	-1.26972	0.202603	-6.26706	3.67937e-10	7.36279e-06	ENSMUSG00000031628
8487.97	3.52482	0.564996	6.23867	4.41315e-10	8.83115e-06	Spp1
700.014	-0.74518	0.119642	-6.22841	4.71178e-10	9.42874e-06	Lrfn4
1392.14	1.1452	0.183985	6.22442	4.83332e-10	9.67196e-06	Atf5
1563.12	0.892398	0.143451	6.22095	4.94166e-10	9.88876e-06	Rfk
585.563	0.615833	0.0990445	6.21774	5.04351e-10	1.00926e-05	Aldh4a1
705.765	-2.6197	0.422189	-6.20504	5.46841e-10	1.09428e-05	ENSMUSG00000111202
3787.99	2.65098	0.427522	6.20082	5.61702e-10	1.12402e-05	Igf2
403.134	-0.72735	0.11742	-6.19443	5.84967e-10	1.17058e-05	Tex10
4292.47	1.08444	0.17528	6.18692	6.13524e-10	1.22772e-05	Tmed10
399.057	-0.614757	0.0996531	-6.16897	6.8735e-10	1.37546e-05	Urb2
43777.2	0.628694	0.10192	6.16851	6.89353e-10	1.37946e-05	Cpe
4703.02	-0.444559	0.0722098	-6.15649	7.4374e-10	1.4883e-05	Hp1bp3
1398.18	0.898964	0.146099	6.1531	7.5982e-10	1.52048e-05	Ccp110
1157.16	-0.771046	0.125347	-6.15129	7.68546e-10	1.53794e-05	Tead1
679.5	-0.918521	0.149335	-6.15074	7.71242e-10	1.54333e-05	Btbd10
5714.07	0.939358	0.152849	6.14565	7.96352e-10	1.59358e-05	Mlc1
6811.57	-0.70329	0.114457	-6.14457	8.01785e-10	1.60445e-05	Mycbp2
1742.94	0.797115	0.129735	6.14417	8.03827e-10	1.60854e-05	Aldh2
85.2484	-6.91317	1.12609	-6.13908	8.29987e-10	1.66089e-05	Esm1
194.01	-1.97409	0.322091	-6.12899	8.84385e-10	1.76974e-05	Rwdd3
637.457	-1.08945	0.177873	-6.1249	9.07433e-10	1.81586e-05	Ralgapa2
81.5321	-2.20355	0.3599	-6.12267	9.20182e-10	1.84138e-05	Acot3
140.771	-2.40796	0.393552	-6.11853	9.44428e-10	1.88989e-05	Acot5
46.6052	-3.71293	0.607768	-6.10913	1.00175e-09	2.00461e-05	Itgae
527.659	-1.13857	0.186424	-6.10741	1.01258e-09	2.02628e-05	Rras2
1406.47	-0.900513	0.147478	-6.1061	1.02093e-09	2.04298e-05	H2afz
1150.95	-1.31672	0.215686	-6.10481	1.02925e-09	2.05964e-05	Ass1
915.761	-1.57621	0.258341	-6.10127	1.05227e-09	2.1057e-05	Syt17
562.93	0.889292	0.145981	6.09183	1.11626e-09	2.23375e-05	Rida
2699.41	-0.915008	0.150348	-6.08592	1.15825e-09	2.31777e-05	Rragd
767.609	-1.5695	0.258517	-6.07117	1.26979e-09	2.54098e-05	Fam107b
136.379	-1.04197	0.171676	-6.06938	1.28407e-09	2.56955e-05	2810032G03Rik
1968.65	0.598156	0.0986335	6.06443	1.32422e-09	2.64989e-05	Ralgds
108.723	-2.16234	0.356812	-6.06016	1.35984e-09	2.72117e-05	ENSMUSG00000071317
1976.56	0.439715	0.0725629	6.05978	1.36312e-09	2.72774e-05	Dnm2
990.528	-1.43207	0.237033	-6.04164	1.52557e-09	3.05281e-05	Itga7
527.521	-0.974083	0.16123	-6.04157	1.52619e-09	3.05407e-05	Pdlim7
3550.76	0.574895	0.0951878	6.03959	1.54508e-09	3.09185e-05	Slc48a1
3576.73	-1.07267	0.178045	-6.02473	1.69393e-09	3.38973e-05	Lrpap1
1150.85	-0.600787	0.0998794	-6.01512	1.79749e-09	3.59695e-05	Kbtbd7
1540.31	0.703088	0.117078	6.00528	1.90996e-09	3.82203e-05	Farp1
793.902	-2.02352	0.336968	-6.00508	1.91242e-09	3.82694e-05	Trhde
981.59	1.77913	0.296647	5.99745	2.00435e-09	4.0109e-05	Sulf1
2309.59	0.704726	0.117516	5.99684	2.01198e-09	4.02617e-05	Ak3
239.522	1.21391	0.202736	5.98765	2.12896e-09	4.26026e-05	Gpr62
38.2975	2.81909	0.471209	5.98268	2.19502e-09	4.39245e-05	Klhl38
634.71	0.731503	0.122455	5.97363	2.32025e-09	4.64305e-05	Acsf2
876.108	0.73932	0.123928	5.96573	2.43542e-09	4.87351e-05	Sorbs3
239.538	1.03378	0.173318	5.96466	2.45147e-09	4.90563e-05	Cyp4f14
995.215	0.604553	0.101424	5.96066	2.51215e-09	5.02707e-05	Rcbtb2
937.767	0.462051	0.0775462	5.9584	2.54712e-09	5.09704e-05	ENSMUSG00000004054
155.937	-2.04948	0.344257	-5.95333	2.62733e-09	5.25755e-05	Ppl
5.05797	45.5517	7.6539	5.95143	2.65812e-09	5.31917e-05	Zbed6
426.939	0.690687	0.116423	5.93256	2.9824e-09	5.96808e-05	Prkcdbp
173.921	3.06327	0.517217	5.92261	3.16881e-09	6.34111e-05	Mmp12
948.543	3.62571	0.612499	5.91954	3.2284e-09	6.46035e-05	Steap4
2065.02	-2.06586	0.349138	-5.91702	3.27829e-09	6.56018e-05	ENSMUSG00000021708
19.9706	-3.24776	0.549471	-5.9107	3.40659e-09	6.81693e-05	Gdnf
5201.54	-1.27913	0.216516	-5.90779	3.46733e-09	6.93848e-05	Scg2
3660.04	-0.885017	0.149958	-5.90177	3.59614e-09	7.19624e-05	Kpna1
4416.52	1.34224	0.228034	5.88617	3.95244e-09	7.90923e-05	Tspan2
14.8678	2.81964	0.479164	5.8845	3.99263e-09	7.98965e-05	Wfdc18
12783	0.979258	0.166711	5.87399	4.25436e-09	8.5134e-05	Itm2c
1253.91	-1.01279	0.172609	-5.86755	4.42276e-09	8.85038e-05	Ubash3b
1073.6	-0.480593	0.0821754	-5.84838	4.96378e-09	9.93301e-05	Psmd6
94.3185	1.72465	0.29522	5.84193	5.16008e-09	0.000103258	Rorc
2288.66	-0.927337	0.158776	-5.84054	5.20324e-09	0.000104122	Ets2
1175.97	1.18638	0.203215	5.83805	5.28161e-09	0.00010569	Slco1c1
44.8411	-2.8697	0.491574	-5.83778	5.29009e-09	0.00010586	Cilp2
887.63	-0.600562	0.102954	-5.83333	5.43336e-09	0.000108727	Thumpd1
2814.15	0.827477	0.141855	5.83325	5.43587e-09	0.000108777	Psat1
8061.02	0.460329	0.0792151	5.81113	6.20531e-09	0.000124175	Gnai2
926.766	-1.73306	0.298313	-5.80954	6.26455e-09	0.00012536	Mycl
373.18	-0.739751	0.127388	-5.80708	6.35705e-09	0.000127211	Thap7
881.962	1.52002	0.261858	5.80474	6.44641e-09	0.000128999	Scara3
8584.26	-0.829095	0.142928	-5.80078	6.60076e-09	0.000132088	Celf4
871.033	-1.52141	0.26228	-5.80074	6.6024e-09	0.000132121	Mcm6
431.292	0.765807	0.132366	5.78554	7.22799e-09	0.000144639	ENSMUSG00000061838
1176.12	0.992152	0.171629	5.78079	7.4349e-09	0.00014878	Itm2a
739.895	0.894349	0.15488	5.77447	7.71947e-09	0.000154474	Siae
1937.1	0.831871	0.14411	5.77247	7.81171e-09	0.00015632	H1f0
45.1744	-2.7271	0.472638	-5.76995	7.9297e-09	0.000158681	Hapln3
734.861	-0.585803	0.101536	-5.76942	7.95469e-09	0.000159181	Aacs
1640.59	0.637263	0.110508	5.76667	8.08516e-09	0.000161792	Aldh6a1
1532.6	-0.587369	0.102016	-5.75763	8.53046e-09	0.000170703	Hdac2
1328.45	-1.36336	0.236834	-5.7566	8.58274e-09	0.000171749	Porcn
2761.28	0.632837	0.110167	5.74432	9.22918e-09	0.000184685	ENSMUSG00000106044
33.8379	2.07248	0.361488	5.73321	9.85491e-09	0.000197207	Enkur
165.506	1.71405	0.298989	5.73282	9.8775e-09	0.000197659	Itih2
409.342	1.44521	0.2521	5.73269	9.88522e-09	0.000197813	P4ha3
11267	-1.6703	0.291912	-5.72193	1.05321e-08	0.000210758	ENSMUSG00000096054
2887.29	0.602081	0.10543	5.71074	1.12486e-08	0.000225096	Mgat5
1190.18	0.902847	0.158114	5.7101	1.12911e-08	0.000225946	Mapkapk2
611.97	-1.85494	0.32499	-5.70769	1.14517e-08	0.000229159	S100a10
30.5315	1.94416	0.340673	5.70682	1.15107e-08	0.00023034	ENSMUSG00000104093
561.412	-0.87601	0.153579	-5.70398	1.17045e-08	0.000234218	2310057M21Rik
32.4763	-2.41722	0.423801	-5.70367	1.17257e-08	0.000234643	A730020M07Rik
993.966	-0.646165	0.113442	-5.696	1.22651e-08	0.000245437	Armcx4
289.47	-0.999282	0.175538	-5.69267	1.25066e-08	0.000250269	Celf6
455.705	-0.77719	0.136765	-5.68269	1.32593e-08	0.000265333	Mest
207.577	-0.753799	0.132688	-5.68097	1.33935e-08	0.000268017	Wdr83
287.736	1.17247	0.206389	5.68087	1.34015e-08	0.000268177	Olfml1
1894.51	-0.414966	0.0730976	-5.67688	1.37175e-08	0.0002745	Lhfpl4
14725.7	-0.951049	0.167573	-5.67543	1.38343e-08	0.000276839	Nckap1
2522.57	0.858346	0.151267	5.67437	1.39197e-08	0.000278547	Fam102a
342.956	1.2121	0.213701	5.67195	1.41184e-08	0.000282523	Arhgef19
285.295	-1.14925	0.202648	-5.67116	1.41832e-08	0.000283819	Dubr
560.051	0.798456	0.140826	5.6698	1.42962e-08	0.000286081	Wipi1
1569.14	0.538126	0.0951162	5.65756	1.53538e-08	0.000307245	ENSMUSG00000026176
1073.12	-0.505255	0.0893321	-5.65592	1.5501e-08	0.000310191	Zc2hc1a
1866.6	-0.426027	0.0753471	-5.6542	1.56574e-08	0.00031332	Uba2
108.895	1.45109	0.25674	5.65197	1.58622e-08	0.000317418	Efcab1
761.856	-0.867353	0.153622	-5.64602	1.64209e-08	0.000328598	Dchs1
2740.51	0.68751	0.121939	5.63813	1.71908e-08	0.000344005	Rab31
2121.7	1.39458	0.247754	5.62887	1.81394e-08	0.000362987	Slc7a11
803.335	0.855776	0.152074	5.62738	1.82971e-08	0.000366144	Hey1
626.138	0.758772	0.13484	5.62721	1.83148e-08	0.000366497	Ltbr
16.6558	3.24872	0.577539	5.62511	1.85393e-08	0.000370989	ENSMUSG00000112630
8260.86	2.07071	0.368127	5.62499	1.85521e-08	0.000371246	Ptgds
29.6976	-2.17825	0.387585	-5.62004	1.9091e-08	0.000382031	Adamts14
163.482	-0.866453	0.154252	-5.61712	1.94167e-08	0.000388548	Ppih
18372.9	0.611189	0.108842	5.61536	1.96158e-08	0.000392532	Ntrk2
1423.04	1.74238	0.310306	5.61504	1.9652e-08	0.000393257	Hba-a1
6965.13	-1.45705	0.260783	-5.58721	2.30746e-08	0.000461745	Sipa1l1
612.324	-0.687288	0.123035	-5.58612	2.32197e-08	0.000464649	Klhl12
3599.42	0.755598	0.135463	5.57788	2.43466e-08	0.0004872	Desi1
146.925	-2.71402	0.486573	-5.57782	2.43556e-08	0.000487381	Tnfrsf25
576.565	1.62684	0.292328	5.56514	2.61946e-08	0.000524181	Colec12
1039.73	1.05946	0.190479	5.56208	2.66584e-08	0.000533462	Map6d1
41.9289	3.71256	0.667533	5.56162	2.67282e-08	0.000534857	Aldh1a7
129.869	-1.29381	0.232763	-5.55849	2.72121e-08	0.000544542	Nusap1
173.376	2.49872	0.449773	5.55551	2.76809e-08	0.000553923	Ccl3
845.984	-0.962549	0.173496	-5.54794	2.89048e-08	0.000578415	Parg
468.615	0.799188	0.144291	5.53873	3.0468e-08	0.000609696	Acvrl1
3692.94	0.742549	0.134326	5.52798	3.23937e-08	0.000648231	5031439G07Rik
4398.67	0.446243	0.0807602	5.52553	3.28486e-08	0.000657334	Sdf4
716.645	0.788647	0.142798	5.52281	3.33624e-08	0.000667615	Stom
2564.36	-2.15121	0.389552	-5.52226	3.34663e-08	0.000669693	Tnc
1808.95	1.08442	0.196438	5.52041	3.38203e-08	0.000676778	Itih5
21.5194	-2.38483	0.432211	-5.51775	3.43375e-08	0.000687127	Tmem8c
133.051	-2.33547	0.42357	-5.51378	3.51214e-08	0.000702815	Slc26a4
249.044	1.61774	0.293498	5.51191	3.5496e-08	0.000710311	Slc6a13
1075.59	-0.662173	0.120371	-5.5011	3.77434e-08	0.000755283	Fbxo25
686.486	-1.35105	0.245724	-5.49823	3.83617e-08	0.000767656	Rab9b
824.041	0.903027	0.164599	5.48621	4.10646e-08	0.000821743	Pcsk6
580.134	-0.778672	0.141956	-5.48532	4.12731e-08	0.000825917	Zbtb43
2116.61	0.629934	0.114988	5.47827	4.29516e-08	0.000859505	Plxdc2
1564.33	0.533618	0.0976672	5.46364	4.66467e-08	0.000933447	Aldh7a1
259.341	-1.04044	0.190443	-5.46325	4.67503e-08	0.00093552	Slc35a1
501.251	-0.625906	0.114612	-5.46108	4.7324e-08	0.000947	Strada
802.302	-0.838276	0.153571	-5.45857	4.79972e-08	0.000960473	Pdgfb
1470.09	0.984302	0.180403	5.45612	4.86641e-08	0.000973816	Slc25a39
1287.87	-1.09269	0.200435	-5.4516	4.99178e-08	0.000998905	Rev3l
388.998	1.10787	0.203309	5.44922	5.05914e-08	0.00101238	Bicc1
1195.38	-0.635748	0.116738	-5.44595	5.15288e-08	0.00103114	Ss18
2661.09	-0.677431	0.124434	-5.44411	5.20645e-08	0.00104186	B230219D22Rik
1365.46	-1.11786	0.205518	-5.43924	5.35083e-08	0.00107076	Ric8a
190.782	-1.88803	0.347856	-5.42762	5.71098e-08	0.00114282	Sypl2
511.311	-2.51025	0.463145	-5.42001	5.95966e-08	0.00119259	Trpc6
4019.57	-2.02762	0.37412	-5.41971	5.96963e-08	0.00119458	Cpne6
6094.1	0.821134	0.151622	5.41567	6.10589e-08	0.00122185	Tsc22d1
214.306	1.98608	0.367098	5.41023	6.29451e-08	0.0012596	Fmo1
1921.34	-1.30113	0.240594	-5.40799	6.37372e-08	0.00127545	Plat
538.887	-1.32751	0.245499	-5.40738	6.39527e-08	0.00127976	Gnb4
190.38	-1.06158	0.196543	-5.4013	6.61613e-08	0.00132395	Cgref1
2640.33	-0.613519	0.113673	-5.39724	6.76726e-08	0.0013542	Sec23a
4157.5	-0.511773	0.0949568	-5.38954	7.06389e-08	0.00141355	Madd
1201.4	-0.903258	0.167618	-5.38879	7.09325e-08	0.00141943	Grik3
370.582	0.799198	0.148337	5.38774	7.13505e-08	0.0014278	Nkiras2
2338.39	0.930138	0.172739	5.38464	7.25918e-08	0.00145263	Gpr37
3238.97	-0.986623	0.183468	-5.37763	7.54721e-08	0.00151027	Btbd9
263.875	0.650913	0.121126	5.37387	7.70659e-08	0.00154217	Galnt4
105.77	2.1318	0.397535	5.36255	8.20533e-08	0.00164197	ENSMUSG00000062480
300.179	-0.670019	0.125061	-5.35752	8.43698e-08	0.00168832	Lmnb2
2593.87	1.19776	0.223668	5.35508	8.55184e-08	0.00171131	Eif4ebp2
1993.71	1.08731	0.203208	5.35073	8.75999e-08	0.00175296	Fabp5
1960.08	0.470215	0.0879042	5.34917	8.83578e-08	0.00176813	ENSMUSG00000032042
447.934	0.756872	0.141564	5.34651	8.96652e-08	0.00179429	H6pd
142.615	-1.12529	0.210565	-5.34413	9.08518e-08	0.00181804	Taf5
38366.4	0.687783	0.12875	5.34201	9.19225e-08	0.00183946	Ctsb
2870.65	0.78934	0.147841	5.33913	9.33947e-08	0.00186892	Arhgap23
920.05	0.429932	0.080632	5.33203	9.71212e-08	0.00194349	Usp30
4.92808	-5.79239	1.08665	-5.33049	9.7948e-08	0.00196004	ENSMUSG00000112716
1923.62	-1.00445	0.188486	-5.32906	9.87246e-08	0.00197558	Slc39a6
214.949	2.51989	0.473107	5.32626	1.00256e-07	0.00200622	1500015O10Rik
16371.8	-0.833523	0.156823	-5.31505	1.06628e-07	0.00213374	Rtn1
2000.63	-0.57299	0.10786	-5.31233	1.08232e-07	0.00216583	Tlk1
1030.18	-1.21111	0.228129	-5.30888	1.10302e-07	0.00220726	Npnt
589.622	-0.546662	0.10299	-5.30794	1.10872e-07	0.00221866	1810030O07Rik
575.742	0.779074	0.146827	5.30608	1.12007e-07	0.00224136	Cpq
688.615	-0.777418	0.146522	-5.3058	1.12181e-07	0.00224486	Hmgn3
345.144	0.981499	0.185051	5.30393	1.13337e-07	0.00226798	ENSMUSG00000041134
3717.99	-1.06246	0.200361	-5.30272	1.14087e-07	0.00228299	Ehd3
2754.98	-1.52207	0.287258	-5.29863	1.16675e-07	0.00233477	Gda
223.19	-1.53072	0.289062	-5.29548	1.18704e-07	0.00237539	Cdc42bpg
167.281	1.59105	0.300603	5.29286	1.20416e-07	0.00240965	Smco3
2651.2	0.996857	0.188375	5.29188	1.21064e-07	0.0024226	Pltp
24.0962	-2.78832	0.527289	-5.28804	1.23633e-07	0.00247402	Trim71
2651.27	0.440304	0.0832894	5.28643	1.24724e-07	0.00249585	Snx5
5517.51	-0.569959	0.107824	-5.28599	1.25024e-07	0.00250186	ENSMUSG00000062397
33.1583	-3.34947	0.634036	-5.28277	1.27246e-07	0.00254632	Tcp11
10.3363	-4.09871	0.776196	-5.28051	1.28822e-07	0.00257785	Gm29543
2222.96	-0.558701	0.105807	-5.2804	1.28904e-07	0.0025795	Sf3a1
1970.09	-0.65922	0.12485	-5.28011	1.29107e-07	0.00258356	Tbc1d14
1502.54	-0.678282	0.128539	-5.27686	1.31414e-07	0.00262972	Ptpre
2538.64	0.974494	0.184697	5.27619	1.31899e-07	0.00263943	Aldh1a1
30.0433	3.90024	0.73953	5.27394	1.33526e-07	0.00267198	Pla2g5
23.0946	-3.31843	0.629232	-5.27378	1.33642e-07	0.0026743	Upk1b
1620.2	-0.556719	0.105609	-5.27149	1.35321e-07	0.00270791	Lonp2
38.1931	3.96745	0.752921	5.26942	1.36857e-07	0.00273865	Mia
411.11	-0.898724	0.170636	-5.26691	1.38736e-07	0.00277625	Otud1
1761.45	-0.917092	0.174177	-5.26529	1.39969e-07	0.00280092	Dip2c
1328.1	-0.81739	0.155351	-5.26158	1.42823e-07	0.00285803	Mfap3
7234.51	0.811069	0.154184	5.2604	1.4374e-07	0.00287637	Sirpa
60.1215	2.676	0.508797	5.25947	1.44474e-07	0.00289108	Slco1a5
404.682	1.05643	0.200953	5.25711	1.46338e-07	0.00292838	Gsta4
5282.88	0.469337	0.0893329	5.2538	1.48993e-07	0.00298151	Rpl17
211.586	-1.03477	0.19701	-5.25238	1.50144e-07	0.00300452	ENSMUSG00000107810
534.065	0.776674	0.148028	5.2468	1.54767e-07	0.00309704	Stxbp4
97.302	1.2882	0.245793	5.24098	1.59729e-07	0.00319633	ENSMUSG00000102644
2209.7	-1.22705	0.234144	-5.24057	1.60078e-07	0.00320332	Robo2
1250.86	-0.655163	0.125038	-5.23971	1.60828e-07	0.00321833	Fam57b
2713.45	0.696838	0.132992	5.23968	1.60854e-07	0.00321884	Daam2
340.782	-0.862617	0.164782	-5.23491	1.65069e-07	0.00330319	Alyref
3573.56	-0.693712	0.132625	-5.23065	1.68919e-07	0.00338023	Pcnx
129.099	1.16237	0.22223	5.23049	1.69062e-07	0.0033831	Gas2l3
329.27	-0.73896	0.141427	-5.22502	1.74138e-07	0.00348468	Armc6
258.074	-0.701	0.134216	-5.22293	1.76116e-07	0.00352427	Gpr75
154.266	0.832905	0.159589	5.21907	1.79823e-07	0.00359844	ENSMUSG00000110051
5554.73	-1.18397	0.226872	-5.21868	1.802e-07	0.00360599	Prrt2
325.331	0.8539	0.163644	5.21804	1.80825e-07	0.00361848	Fzd6
3004.06	-1.32761	0.254449	-5.21761	1.81246e-07	0.00362691	Stxbp6
688.456	-1.09535	0.209975	-5.21657	1.82262e-07	0.00364725	Car4
1340.07	0.501366	0.0961502	5.2144	1.84409e-07	0.00369021	Gatad1
2974.67	-0.683773	0.131133	-5.21437	1.84447e-07	0.00369096	Marcksl1
654.467	-1.00415	0.192601	-5.21361	1.85201e-07	0.00370605	Ttc39c
932.365	-0.511649	0.0982009	-5.21023	1.8861e-07	0.00377428	Apmap
1324.45	-0.528922	0.101549	-5.20852	1.90354e-07	0.00380917	Bhlhb9
1004.72	1.7901	0.34374	5.20772	1.91173e-07	0.00382557	Dio2
15.7992	4.41213	0.847256	5.20755	1.91348e-07	0.00382906	Gm830
284.671	-1.54444	0.296691	-5.20556	1.93415e-07	0.00387043	Mki67
3751.12	1.18015	0.227129	5.19594	2.03692e-07	0.00407607	Bcan
973.026	-0.548288	0.10557	-5.19358	2.06291e-07	0.00412809	Cdc16
2342.54	-0.97691	0.188121	-5.19299	2.06941e-07	0.0041411	Gpd1
869.522	0.496659	0.0956722	5.19125	2.08882e-07	0.00417993	Glb1
1272.32	-0.690904	0.133164	-5.18835	2.12167e-07	0.00424568	Otud4
2142.86	-0.754792	0.145531	-5.18648	2.14306e-07	0.00428847	Mtch2
20.7864	33.6724	6.49455	5.18471	2.16348e-07	0.00432935	ENSMUSG00000076587
1152.69	1.22596	0.236564	5.18236	2.19091e-07	0.00438423	Slc39a12
2822.03	0.56514	0.109154	5.17743	2.24959e-07	0.00450166	Zcchc24
2590.33	0.912029	0.176203	5.17601	2.26676e-07	0.00453602	Ptprd
465.227	0.760124	0.146989	5.1713	2.32472e-07	0.004652	Zkscan17
1783.63	0.966686	0.186963	5.17046	2.33513e-07	0.00467283	Creg1
1966.88	0.715265	0.138369	5.16925	2.35031e-07	0.00470321	Mid1ip1
694.216	-0.964583	0.186665	-5.16744	2.37317e-07	0.00474896	Dgki
55.3591	1.55938	0.301844	5.16617	2.38945e-07	0.00478154	ENSMUSG00000103713
885.32	0.689058	0.133414	5.16481	2.4068e-07	0.00481625	Rnf185
1758.97	-1.91665	0.371291	-5.16212	2.44174e-07	0.00488616	Snca
1170.52	-0.963451	0.186793	-5.15784	2.49809e-07	0.00499892	Cdh13
491.199	1.78367	0.346114	5.15342	2.5578e-07	0.00511842	Fmod
1772.41	-0.885846	0.171923	-5.15259	2.56919e-07	0.0051412	Mapk8
10978.3	0.760347	0.147584	5.15196	2.57773e-07	0.00515829	ENSMUSG00000064373
560.85	-0.916531	0.177954	-5.15039	2.59947e-07	0.0052018	Them6
566.104	-0.872449	0.169438	-5.14909	2.61759e-07	0.00523806	Cry1
3029.46	1.0033	0.19488	5.14828	2.62888e-07	0.00526065	Gna12
523.862	1.40001	0.272034	5.14646	2.65443e-07	0.00531179	Col11a2
788.49	-1.50503	0.292448	-5.14633	2.65638e-07	0.00531568	Tiam2
705.441	0.790163	0.153618	5.14369	2.69387e-07	0.00539071	Fbxo2
838.033	0.676556	0.131549	5.14299	2.70399e-07	0.00541095	S100a1
3108.31	-0.985725	0.191713	-5.14167	2.7231e-07	0.00544919	Pcdh17
46.3244	-2.25729	0.439637	-5.13443	2.83005e-07	0.00566322	ENSMUSG00000084946
1718.2	1.13268	0.220702	5.13219	2.86389e-07	0.00573093	Slc16a2
1671.71	0.645068	0.125732	5.13048	2.89007e-07	0.00578332	Man1c1
234.513	1.04549	0.20388	5.12797	2.92877e-07	0.00586076	Gpr157
9078.74	-0.982807	0.19177	-5.12494	2.97636e-07	0.005956	Celf2
1594.97	0.604139	0.117957	5.12168	3.02828e-07	0.0060599	Paqr4
9.53454	3.72386	0.728874	5.10906	3.2377e-07	0.00647897	Serpina3c
324.444	-0.932136	0.182481	-5.10814	3.25352e-07	0.00651061	Rbm4
4554.66	-0.665799	0.130352	-5.10771	3.26081e-07	0.0065252	Sumo2
248.525	0.937051	0.183477	5.10718	3.26998e-07	0.00654356	Ednra
948.761	-1.55924	0.305328	-5.10677	3.27715e-07	0.0065579	Lgals1
193.137	0.957819	0.187905	5.09734	3.44454e-07	0.00689287	Pdgfd
165.321	-1.05368	0.207092	-5.08799	3.6187e-07	0.00724138	Zfp850
11171.5	-1.52028	0.298884	-5.08652	3.64686e-07	0.00729773	Hpcal4
2463.86	0.827397	0.162665	5.08652	3.64689e-07	0.00729779	Vtn
19.06	-3.82725	0.752728	-5.0845	3.68598e-07	0.00737601	Grifin
2124.21	-0.552413	0.108687	-5.08259	3.72316e-07	0.00745042	Tsnax
4107.56	-1.28749	0.253454	-5.07977	3.77889e-07	0.00756194	Ntrk3
3510.72	0.411654	0.0810407	5.07959	3.78247e-07	0.0075691	Os9
4999.4	1.01471	0.199866	5.07694	3.83569e-07	0.0076756	Csrp1
598.851	-0.701275	0.138171	-5.07542	3.86647e-07	0.00773719	Zfp280b
503.389	-0.626589	0.123625	-5.06845	4.01059e-07	0.00802559	Crnkl1
4882.35	0.869479	0.17165	5.06542	4.07492e-07	0.00815431	Pink1
3504.67	-1.49022	0.294203	-5.06527	4.07818e-07	0.00816085	Pgbd5
3635.35	-1.53681	0.303408	-5.06515	4.08077e-07	0.00816602	Rapgefl1
2194.54	0.668618	0.132087	5.06194	4.15011e-07	0.00830479	Golga7
84.5893	-2.36365	0.467066	-5.06063	4.17864e-07	0.00836188	ENSMUSG00000104459
683.183	1.11751	0.221068	5.05506	4.30261e-07	0.00860994	Slc6a20a
36.7524	-3.55348	0.703148	-5.05367	4.33411e-07	0.00867299	Gal
2112.36	0.570864	0.113036	5.05029	4.41134e-07	0.00882754	ENSMUSG00000020532
84.8053	2.1808	0.432175	5.0461	4.50919e-07	0.00902334	Postn
76.6217	3.23135	0.641378	5.03813	4.70095e-07	0.00940708	Cd300lb
518.727	0.846988	0.168162	5.03673	4.73541e-07	0.00947603	Krcc1
2887.6	0.81836	0.162506	5.03588	4.75648e-07	0.00951819	Abcg1
387.212	-0.84931	0.168818	-5.03091	4.88154e-07	0.00976846	Stx2
551.147	0.609319	0.121172	5.02856	4.94172e-07	0.00988887	1810037I17Rik
741.988	-0.754471	0.150111	-5.02608	5.00596e-07	0.0100174	Rmnd5b
3984.99	0.509927	0.101488	5.02451	5.04725e-07	0.0101	Sirt2
854.238	-1.13365	0.225754	-5.02163	5.12342e-07	0.0102525	Fat4
770.065	-0.587737	0.117079	-5.02002	5.16669e-07	0.0103391	Ttc13
152.725	-4.14598	0.825945	-5.01968	5.17573e-07	0.0103571	Htr5b
2311.74	-0.330756	0.065897	-5.0193	5.18612e-07	0.010378	Zfp207
373.002	0.583304	0.116225	5.01877	5.20042e-07	0.0104066	ENSMUSG00000028743
4309.44	-0.477382	0.0951335	-5.01802	5.22064e-07	0.010447	Necap1
190.828	5.50124	1.09635	5.0178	5.22674e-07	0.0104592	Atp6v0d2
2812.36	0.713866	0.14228	5.01732	5.23962e-07	0.010485	Plxnb1
217.509	0.869196	0.173259	5.01675	5.25515e-07	0.0105161	Tcf7l1
2729.73	-1.42902	0.285198	-5.01063	5.42511e-07	0.0108562	Eif1b
79.6115	-1.74818	0.348898	-5.01059	5.42645e-07	0.0108589	Ckap2
110.406	1.93592	0.386795	5.00502	5.58564e-07	0.0111774	Zfp618
128.8	1.40606	0.280981	5.00411	5.61208e-07	0.0112303	Hhatl
493.18	-0.613158	0.122629	-5.00011	5.72984e-07	0.011466	Wdr24
1936.84	-2.06064	0.412208	-4.99904	5.7617e-07	0.0115297	Synpr
460.482	0.981735	0.196558	4.99465	5.89439e-07	0.0117953	Gas1
2001.9	-0.665053	0.133159	-4.99442	5.90141e-07	0.0118093	Xpo1
118.364	-1.37034	0.274405	-4.99386	5.91836e-07	0.0118432	Cdkn1c
1214.73	-0.510945	0.10242	-4.98874	6.07759e-07	0.0121619	Rbm27
197.449	-0.869526	0.174306	-4.98851	6.08466e-07	0.012176	Ascl1
1063.3	-0.855701	0.171554	-4.98793	6.103e-07	0.0122127	Ube2g2
2336.88	0.609287	0.122159	4.98766	6.11158e-07	0.0122299	Sorbs1
6924.76	1.31164	0.263202	4.9834	6.2478e-07	0.0125025	Cldn11
6313.88	-0.861979	0.173174	-4.97752	6.44027e-07	0.0128876	Nbea
258.215	-1.10876	0.222775	-4.97705	6.4561e-07	0.0129193	Racgap1
151.029	2.95703	0.594477	4.97416	6.55311e-07	0.0131134	2410004P03Rik
668.194	0.63869	0.128446	4.97245	6.61128e-07	0.0132298	ENSMUSG00000052369
226.493	-1.919	0.385931	-4.9724	6.61278e-07	0.0132328	Rcor2
330.642	0.851209	0.17132	4.96853	6.74609e-07	0.0134996	Slc22a8
5634.97	-0.865922	0.174344	-4.96674	6.80868e-07	0.0136248	Ahcyl2
2153.9	-0.32422	0.065311	-4.96425	6.89682e-07	0.0138012	Usp4
554.136	-0.537342	0.108258	-4.96355	6.92163e-07	0.0138509	ENSMUSG00000109865
753.873	-0.458916	0.0924573	-4.96355	6.92171e-07	0.013851	Cfap97
172.952	0.898686	0.181141	4.96127	7.0035e-07	0.0140147	Pard3b
998.699	-0.587589	0.118562	-4.95596	7.19729e-07	0.0144025	Cnot8
231.009	1.93573	0.390633	4.95537	7.21944e-07	0.0144468	Adamts9
2694.48	-1.25964	0.254245	-4.95446	7.25318e-07	0.0145143	Ppfia2
211.539	-1.37142	0.276886	-4.95302	7.30706e-07	0.0146222	Mycn
516.968	0.631331	0.127516	4.95101	7.38299e-07	0.0147741	4931406C07Rik
1024.73	0.50896	0.102868	4.94769	7.51005e-07	0.0150284	Dnajb12
1975.21	-0.546957	0.110571	-4.94666	7.54974e-07	0.0151078	Lgalsl
1089.39	-0.7986	0.161488	-4.94526	7.60434e-07	0.0152171	Trim46
1104.67	0.829983	0.167845	4.94493	7.61719e-07	0.0152428	ENSMUSG00000008393
1254.86	1.2626	0.255502	4.94164	7.74667e-07	0.0155019	Mog
94.6027	1.55812	0.315383	4.9404	7.79605e-07	0.0156007	1700047M11Rik
354.808	0.976413	0.197954	4.93252	8.11756e-07	0.016244	S1pr5
3618.62	0.945071	0.191789	4.92767	8.32176e-07	0.0166527	Elavl3
394.161	-1.30001	0.263919	-4.92578	8.40245e-07	0.0168141	Aff2
698.96	0.634866	0.12903	4.92029	8.64155e-07	0.0172926	ENSMUSG00000001761
1533.63	0.476154	0.0968353	4.91716	8.7811e-07	0.0175719	Ssfa2
4416.94	-1.91771	0.390152	-4.9153	8.86489e-07	0.0177395	Ccnd1
2488.8	1.21143	0.246625	4.91206	9.01265e-07	0.0180352	Id4
213.909	-1.37392	0.279726	-4.91168	9.02973e-07	0.0180694	Hhipl1
479.474	0.709217	0.144503	4.90799	9.20155e-07	0.0184132	Ints7
394.92	-0.735718	0.149909	-4.90778	9.2113e-07	0.0184327	Smc2
12.0944	-3.35573	0.683767	-4.90771	9.21465e-07	0.0184394	ENSMUSG00000109882
143.166	0.700378	0.142752	4.90627	9.28232e-07	0.0185748	ENSMUSG00000063897
369.062	0.878352	0.179123	4.90361	9.40907e-07	0.0188285	C1qtnf5
2909.62	1.52748	0.311537	4.90303	9.43698e-07	0.0188843	ENSMUSG00000052305
763.756	0.882642	0.180088	4.90117	9.52691e-07	0.0190643	Magt1
370.961	-0.729311	0.148868	-4.89905	9.63027e-07	0.0192711	ENSMUSG00000073293
634.165	0.775254	0.158331	4.89643	9.75958e-07	0.0195299	Lmo2
359.32	1.00693	0.205684	4.89551	9.80528e-07	0.0196213	Slc38a5
758.59	0.513939	0.10506	4.89184	9.9899e-07	0.0199908	Fam63a
10.2508	3.19852	0.653905	4.89141	1.00114e-06	0.0200338	ENSMUSG00000087397
2161.73	0.782674	0.160129	4.88779	1.01976e-06	0.0204065	Dynlrb1
1701.78	-0.573413	0.117321	-4.88758	1.02085e-06	0.0204283	Luc7l
389.408	-0.815451	0.166846	-4.88746	1.02145e-06	0.0204402	Fgd3
232.376	1.64493	0.336602	4.88688	1.02445e-06	0.0205003	Car14
1190.25	-0.64836	0.132725	-4.88499	1.03435e-06	0.0206984	Gnaz
1503.77	0.84222	0.172468	4.88335	1.04296e-06	0.0208707	Max
204.397	0.804349	0.164772	4.88159	1.05234e-06	0.0210583	Atp13a5
455.969	-1.99853	0.409726	-4.87774	1.0731e-06	0.0214737	ENSMUSG00000097971
292.456	-1.21682	0.249724	-4.87265	1.10109e-06	0.0220339	Plp2
1081.67	0.735913	0.151033	4.87253	1.10178e-06	0.0220478	Rhbdd2
469.987	-1.22977	0.25241	-4.87212	1.1041e-06	0.0220941	Mphosph9
12.5829	-6.25012	1.28294	-4.87172	1.1063e-06	0.0221382	Brs3
285.295	0.625925	0.128626	4.86623	1.13749e-06	0.0227622	Yif1a
2245.72	0.869237	0.178632	4.86606	1.13843e-06	0.0227812	Ednrb
156.088	-1.6372	0.336607	-4.86382	1.15142e-06	0.0230411	Slc27a3
4022.45	-1.08538	0.223172	-4.86342	1.15376e-06	0.023088	ENSMUSG00000037679
40.7429	-2.20497	0.453548	-4.8616	1.16439e-06	0.0233007	Cldn1
2068.9	0.973442	0.200242	4.86132	1.16606e-06	0.0233339	Akt2
1792.92	0.817267	0.168173	4.85968	1.17575e-06	0.023528	Sidt2
90.2094	-2.59425	0.53394	-4.85869	1.18164e-06	0.0236458	Nmb
139.209	-0.846986	0.174345	-4.8581	1.18516e-06	0.0237162	Hspbap1
1173.05	-0.427576	0.0880329	-4.85701	1.19172e-06	0.0238475	Psma1
748.061	1.00466	0.206985	4.85376	1.21143e-06	0.024242	ENSMUSG00000021306
1204.21	-0.577623	0.119108	-4.84955	1.23739e-06	0.0247614	Plaa
245.955	-2.08378	0.430605	-4.8392	1.30363e-06	0.0260869	Met
831.692	-0.634466	0.13111	-4.83919	1.30369e-06	0.0260881	Lrrfip1
1585.03	-0.499026	0.103126	-4.83901	1.30487e-06	0.0261118	Stx16
1271.16	0.742472	0.153437	4.83892	1.30544e-06	0.0261231	Lcat
2289.42	-0.646131	0.13354	-4.83847	1.30841e-06	0.0261825	Por
1630.62	-0.435213	0.0899734	-4.83713	1.31729e-06	0.0263603	Smc3
15.1214	3.09652	0.640203	4.83677	1.31967e-06	0.0264079	1700016K19Rik
106.175	1.52528	0.315614	4.83272	1.34677e-06	0.0269502	Tbx18
2896.29	1.40888	0.291571	4.83201	1.35158e-06	0.0270465	ENSMUSG00000069917
431.036	-0.693356	0.143533	-4.83064	1.36093e-06	0.0272337	Dnttip1
256.403	0.783882	0.16244	4.82568	1.39525e-06	0.0279203	ENSMUSG00000024766
3670.68	-0.615636	0.127586	-4.82527	1.39813e-06	0.0279779	Mras
323.4	-0.684832	0.142099	-4.8194	1.43991e-06	0.0288141	Mettl13
209.116	0.782502	0.162426	4.81758	1.4531e-06	0.0290779	Renbp
368.346	1.42726	0.296443	4.8146	1.47494e-06	0.0295151	2900052N01Rik
1118.58	0.450762	0.0936315	4.81421	1.47781e-06	0.0295724	Txlna
37.0189	1.85057	0.384426	4.81386	1.48046e-06	0.0296254	Efcab12
406.549	0.939974	0.195367	4.81133	1.49927e-06	0.030002	Wwox
850.016	0.926971	0.192665	4.81131	1.49942e-06	0.0300049	Unc5b
1731.17	0.989402	0.205723	4.80939	1.51392e-06	0.0302951	Hipk2
1126.03	-2.42395	0.504142	-4.80807	1.52391e-06	0.0304949	Flnc
238.706	0.997331	0.207455	4.80747	1.52854e-06	0.0305876	Pacrg
1216.17	-2.20824	0.459549	-4.80523	1.54577e-06	0.0309324	Thsd4
6.37533	-3.83394	0.798067	-4.80403	1.55506e-06	0.0311183	5830411N06Rik
200.591	1.10584	0.230227	4.80326	1.56104e-06	0.0312379	Vstm4
1682.2	0.597301	0.124378	4.80232	1.5684e-06	0.0313852	Pfdn5
368.294	0.506108	0.105473	4.79847	1.59878e-06	0.0319933	Nhlrc3
26.3893	-2.70458	0.563783	-4.7972	1.60899e-06	0.0321976	Wnt16
153.16	1.81397	0.378279	4.79534	1.62403e-06	0.0324985	Serpind1
1035.84	0.604635	0.126102	4.7948	1.62835e-06	0.0325849	Hsd17b11
1345.97	-0.527017	0.109926	-4.79427	1.63265e-06	0.0326711	Dgke
1304.25	0.396278	0.0827111	4.79111	1.65862e-06	0.0331906	Kdm3b
108.312	-2.00701	0.418929	-4.79082	1.661e-06	0.0332382	Gm17322
241.582	2.39179	0.49931	4.79019	1.66626e-06	0.0333435	Ogn
73.5939	36.4517	7.61178	4.78885	1.67737e-06	0.0335659	Ighv2-3
805.46	-0.904467	0.18887	-4.78884	1.6775e-06	0.0335685	AI504432
281.091	1.78226	0.372176	4.78874	1.67828e-06	0.0335841	Slc13a4
1109.52	-0.408694	0.0853795	-4.7868	1.69465e-06	0.0339117	Psmd14
8053.99	1.0108	0.211238	4.78513	1.70874e-06	0.0341936	Cnp
148.065	-0.824922	0.172407	-4.78475	1.71204e-06	0.0342597	Polr1e
1390.3	-0.819945	0.171508	-4.7808	1.74596e-06	0.0349385	Pithd1
248.081	1.89718	0.396879	4.78026	1.75073e-06	0.0350338	Atf3
186.238	-0.910692	0.190533	-4.7797	1.75559e-06	0.0351311	Cep78
7.24458	-5.01312	1.04911	-4.77845	1.76653e-06	0.0353501	ENSMUSG00000073063
241.586	-0.786137	0.164681	-4.77369	1.80881e-06	0.0361962	Pfdn4
157.619	-1.39343	0.292032	-4.77148	1.82877e-06	0.0365955	Car8
241.636	1.15588	0.242309	4.77027	1.83979e-06	0.0368159	ENSMUSG00000110080
251.916	0.758507	0.159052	4.76893	1.85209e-06	0.0370622	D3Ertd751e
485.586	-0.618877	0.129835	-4.76665	1.87313e-06	0.0374831	Klhl8
3426.16	0.510216	0.107058	4.76579	1.88117e-06	0.0376441	Hexa
9.73577	-5.40472	1.13433	-4.76467	1.89168e-06	0.0378543	Boll
2502.2	0.713058	0.149893	4.7571	1.96394e-06	0.0393003	Pbxip1
671.012	0.688028	0.144888	4.74868	2.04752e-06	0.040973	Pnpla2
185.007	1.62442	0.342241	4.74642	2.07051e-06	0.041433	Chac1
6210	0.533942	0.112566	4.74335	2.10209e-06	0.0420649	Scarb2
2277.85	-0.710208	0.149728	-4.74333	2.10229e-06	0.042069	Bex2
345.73	-1.98292	0.418053	-4.74323	2.10334e-06	0.0420898	Adra2c
419.212	-0.720437	0.151892	-4.74309	2.10482e-06	0.0421195	Pla2g12a
151.863	1.02841	0.216839	4.74273	2.1086e-06	0.0421951	Rarres2
2882.71	0.761522	0.160764	4.7369	2.1701e-06	0.0434258	S1pr1
1279.6	1.29158	0.272774	4.73499	2.19066e-06	0.0438373	Ccdc3
714.011	-0.54246	0.114599	-4.73354	2.20637e-06	0.0441517	Fam114a2
2029.54	-1.08924	0.23012	-4.73337	2.20825e-06	0.0441892	Limd2
521.937	1.01737	0.214983	4.73233	2.21954e-06	0.0444153	Plekhg3
940.46	-1.12816	0.238444	-4.73135	2.23036e-06	0.0446317	ENSMUSG00000028527
923.424	-1.04768	0.221645	-4.72682	2.28069e-06	0.0456388	Igsf3
9.61877	4.38364	0.927639	4.72559	2.29448e-06	0.0459148	Pifo
598.113	-1.85806	0.393502	-4.72186	2.33696e-06	0.0467648	Rab40b
309.738	1.37686	0.291635	4.72118	2.34475e-06	0.0469208	Cd300a
14227.5	0.403051	0.085374	4.721	2.34687e-06	0.0469633	ENSMUSG00000068923
696.367	0.606964	0.128569	4.72091	2.3479e-06	0.0469838	Arl2
3641.19	-0.299272	0.0634003	-4.72036	2.3543e-06	0.0471119	Psip1
757.357	-0.621471	0.131667	-4.72002	2.35825e-06	0.047191	Ctps
206.689	0.859376	0.182088	4.71956	2.36355e-06	0.0472969	ENSMUSG00000094347
1733.05	-0.554248	0.117462	-4.71852	2.37566e-06	0.0475392	Kctd10
3942.5	-0.490946	0.104086	-4.71672	2.39678e-06	0.0479621	Tacc1
582.945	0.525646	0.111472	4.7155	2.41118e-06	0.04825	Atg5
330.022	-0.832705	0.176643	-4.71407	2.42821e-06	0.0485909	Arl10
15.5142	-2.22045	0.471412	-4.71022	2.47449e-06	0.0495171	ENSMUSG00000106205
1312.65	-0.548141	0.116387	-4.70963	2.48166e-06	0.0496604	Sec23ip
323.22	-0.662055	0.140587	-4.70923	2.48658e-06	0.0497589	Tdp1

## Sheet: S_Data3 GO 2 weeks
ONTOLOGY	ID	Description	GeneRatio	BgRatio	pvalue	p.adjust	qvalue	geneID	Count
BP	GO:0051607	defense response to virus	82/1273	228/16388	3.88961e-34	2.13267e-30	8.94405e-31	ENSMUSG00000000244/ENSMUSG00000000275/ENSMUSG00000000386/ENSMUSG00000001166/ENSMUSG00000002227/ENSMUSG00000006205/ENSMUSG00000009585/ENSMUSG00000012519/ENSMUSG00000017830/ENSMUSG00000020641/ENSMUSG00000020707/ENSMUSG00000021277/ENSMUSG00000022221/ENSMUSG00000022752/ENSMUSG00000022901/ENSMUSG00000022906/ENSMUSG00000023341/ENSMUSG00000024079/ENSMUSG00000024349/ENSMUSG00000024404/ENSMUSG00000025492/…	82
BP	GO:0140546	defense response to symbiont	82/1273	228/16388	3.88961e-34	2.13267e-30	8.94405e-31	ENSMUSG00000000244/ENSMUSG00000000275/ENSMUSG00000000386/ENSMUSG00000001166/ENSMUSG00000002227/ENSMUSG00000006205/ENSMUSG00000009585/ENSMUSG00000012519/ENSMUSG00000017830/ENSMUSG00000020641/ENSMUSG00000020707/ENSMUSG00000021277/ENSMUSG00000022221/ENSMUSG00000022752/ENSMUSG00000022901/ENSMUSG00000022906/ENSMUSG00000023341/ENSMUSG00000024079/ENSMUSG00000024349/ENSMUSG00000024404/ENSMUSG00000025492/…	82
BP	GO:0002831	regulation of response to biotic stimulus	95/1273	308/16388	3.67619e-33	2.01566e-29	5.63554e-30	ENSMUSG00000000244/ENSMUSG00000001123/ENSMUSG00000001166/ENSMUSG00000002111/ENSMUSG00000002985/ENSMUSG00000006205/ENSMUSG00000009585/ENSMUSG00000010358/ENSMUSG00000015950/ENSMUSG00000016206/ENSMUSG00000016496/ENSMUSG00000017830/ENSMUSG00000020707/ENSMUSG00000021277/ENSMUSG00000021423/ENSMUSG00000021624/ENSMUSG00000022672/ENSMUSG00000022752/ENSMUSG00000022906/ENSMUSG00000023224/ENSMUSG00000024300/…	95
BP	GO:0009615	response to virus	87/1273	281/16388	1.42824e-30	7.83103e-27	1.6421e-27	ENSMUSG00000000244/ENSMUSG00000000275/ENSMUSG00000000386/ENSMUSG00000001123/ENSMUSG00000001166/ENSMUSG00000002227/ENSMUSG00000006205/ENSMUSG00000009585/ENSMUSG00000012519/ENSMUSG00000017830/ENSMUSG00000020641/ENSMUSG00000020707/ENSMUSG00000021277/ENSMUSG00000022221/ENSMUSG00000022752/ENSMUSG00000022901/ENSMUSG00000022906/ENSMUSG00000023341/ENSMUSG00000024079/ENSMUSG00000024349/ENSMUSG00000024404/…	87
BP	GO:0045088	regulation of innate immune response	72/1273	203/16388	1.19652e-29	6.56049e-26	1.10054e-26	ENSMUSG00000001123/ENSMUSG00000001166/ENSMUSG00000002111/ENSMUSG00000002985/ENSMUSG00000010358/ENSMUSG00000015950/ENSMUSG00000016206/ENSMUSG00000017830/ENSMUSG00000020707/ENSMUSG00000022672/ENSMUSG00000022752/ENSMUSG00000022906/ENSMUSG00000023224/ENSMUSG00000024300/ENSMUSG00000024339/ENSMUSG00000024349/ENSMUSG00000024404/ENSMUSG00000025058/ENSMUSG00000025498/ENSMUSG00000026029/ENSMUSG00000026536/…	72
BP	GO:0035456	response to interferon-beta	37/1273	57/16388	1.40685e-27	7.71378e-24	1.07834e-24	ENSMUSG00000001166/ENSMUSG00000020464/ENSMUSG00000024349/ENSMUSG00000025492/ENSMUSG00000026104/ENSMUSG00000026536/ENSMUSG00000028268/ENSMUSG00000034459/ENSMUSG00000037849/ENSMUSG00000039997/ENSMUSG00000040483/ENSMUSG00000043263/ENSMUSG00000046718/ENSMUSG00000046879/ENSMUSG00000049734/ENSMUSG00000052776/ENSMUSG00000054072/ENSMUSG00000054203/ENSMUSG00000058163/ENSMUSG00000059108/ENSMUSG00000060591/…	37
BP	GO:0035458	cellular response to interferon-beta	33/1273	49/16388	1.60698e-25	8.81108e-22	1.05578e-22	ENSMUSG00000001166/ENSMUSG00000020464/ENSMUSG00000024349/ENSMUSG00000026104/ENSMUSG00000026536/ENSMUSG00000028268/ENSMUSG00000034459/ENSMUSG00000037849/ENSMUSG00000039997/ENSMUSG00000043263/ENSMUSG00000046879/ENSMUSG00000049734/ENSMUSG00000052776/ENSMUSG00000054072/ENSMUSG00000054203/ENSMUSG00000058163/ENSMUSG00000060591/ENSMUSG00000066677/ENSMUSG00000066861/ENSMUSG00000068606/ENSMUSG00000069874/…	33
BP	GO:0032103	positive regulation of response to external stimulus	95/1273	403/16388	2.36901e-23	1.29893e-19	1.36187e-20	ENSMUSG00000000562/ENSMUSG00000000982/ENSMUSG00000001123/ENSMUSG00000002111/ENSMUSG00000004056/ENSMUSG00000009281/ENSMUSG00000010358/ENSMUSG00000014599/ENSMUSG00000015568/ENSMUSG00000015947/ENSMUSG00000016206/ENSMUSG00000017830/ENSMUSG00000021190/ENSMUSG00000021423/ENSMUSG00000021508/ENSMUSG00000021624/ENSMUSG00000022488/ENSMUSG00000022672/ENSMUSG00000022752/ENSMUSG00000022906/ENSMUSG00000023078/…	95
BP	GO:0001819	positive regulation of cytokine production	101/1273	449/16388	4.1098e-23	2.2534e-19	2.10008e-20	ENSMUSG00000000982/ENSMUSG00000001123/ENSMUSG00000001166/ENSMUSG00000004040/ENSMUSG00000004707/ENSMUSG00000004709/ENSMUSG00000006800/ENSMUSG00000015568/ENSMUSG00000016206/ENSMUSG00000016496/ENSMUSG00000016528/ENSMUSG00000016918/ENSMUSG00000017146/ENSMUSG00000017830/ENSMUSG00000018930/ENSMUSG00000019777/ENSMUSG00000020641/ENSMUSG00000020707/ENSMUSG00000020918/ENSMUSG00000021248/ENSMUSG00000022378/…	101
BP	GO:0002833	positive regulation of response to biotic stimulus	56/1273	165/16388	3.03287e-22	1.66292e-18	1.3948e-19	ENSMUSG00000001123/ENSMUSG00000002111/ENSMUSG00000010358/ENSMUSG00000016206/ENSMUSG00000016496/ENSMUSG00000017830/ENSMUSG00000021423/ENSMUSG00000021624/ENSMUSG00000022672/ENSMUSG00000022752/ENSMUSG00000022906/ENSMUSG00000024349/ENSMUSG00000024404/ENSMUSG00000025058/ENSMUSG00000025498/ENSMUSG00000026536/ENSMUSG00000026928/ENSMUSG00000026946/ENSMUSG00000027514/ENSMUSG00000027995/ENSMUSG00000029380/…	56
BP	GO:0048525	negative regulation of viral process	41/1273	93/16388	1.40363e-21	7.69612e-18	5.8684e-19	ENSMUSG00000000275/ENSMUSG00000001166/ENSMUSG00000009585/ENSMUSG00000020641/ENSMUSG00000022587/ENSMUSG00000024079/ENSMUSG00000024691/ENSMUSG00000025492/ENSMUSG00000026104/ENSMUSG00000026222/ENSMUSG00000026896/ENSMUSG00000027832/ENSMUSG00000027951/ENSMUSG00000029561/ENSMUSG00000029605/ENSMUSG00000029826/ENSMUSG00000030921/ENSMUSG00000030966/ENSMUSG00000031652/ENSMUSG00000032661/ENSMUSG00000032690/…	41
BP	GO:0045089	positive regulation of innate immune response	46/1273	129/16388	1.69992e-19	9.32066e-16	6.51487e-17	ENSMUSG00000001123/ENSMUSG00000002111/ENSMUSG00000010358/ENSMUSG00000016206/ENSMUSG00000022672/ENSMUSG00000022752/ENSMUSG00000022906/ENSMUSG00000024349/ENSMUSG00000024404/ENSMUSG00000025058/ENSMUSG00000025498/ENSMUSG00000026536/ENSMUSG00000026928/ENSMUSG00000026946/ENSMUSG00000027514/ENSMUSG00000027995/ENSMUSG00000030579/ENSMUSG00000030793/ENSMUSG00000030921/ENSMUSG00000031731/ENSMUSG00000032041/…	46
BP	GO:0019221	cytokine-mediated signaling pathway	79/1273	340/16388	3.46258e-19	1.89853e-15	1.22494e-16	ENSMUSG00000000982/ENSMUSG00000001166/ENSMUSG00000002111/ENSMUSG00000004040/ENSMUSG00000004266/ENSMUSG00000005609/ENSMUSG00000009185/ENSMUSG00000014599/ENSMUSG00000017057/ENSMUSG00000017837/ENSMUSG00000018927/ENSMUSG00000018930/ENSMUSG00000019122/ENSMUSG00000020745/ENSMUSG00000021277/ENSMUSG00000022906/ENSMUSG00000023078/ENSMUSG00000024621/ENSMUSG00000024959/ENSMUSG00000025492/ENSMUSG00000025498/…	79
BP	GO:0034341	response to interferon-gamma	46/1273	132/16388	4.94789e-19	2.71293e-15	1.62536e-16	ENSMUSG00000000982/ENSMUSG00000009185/ENSMUSG00000018927/ENSMUSG00000018930/ENSMUSG00000019122/ENSMUSG00000020152/ENSMUSG00000022534/ENSMUSG00000022906/ENSMUSG00000025492/ENSMUSG00000025888/ENSMUSG00000026104/ENSMUSG00000026177/ENSMUSG00000026222/ENSMUSG00000026341/ENSMUSG00000026615/ENSMUSG00000026696/ENSMUSG00000026728/ENSMUSG00000026946/ENSMUSG00000027995/ENSMUSG00000028268/ENSMUSG00000028955/…	46
BP	GO:0050792	regulation of viral process	49/1273	153/16388	2.02639e-18	1.11107e-14	6.21283e-16	ENSMUSG00000000275/ENSMUSG00000001166/ENSMUSG00000009585/ENSMUSG00000020641/ENSMUSG00000020914/ENSMUSG00000022587/ENSMUSG00000024079/ENSMUSG00000024691/ENSMUSG00000025492/ENSMUSG00000026104/ENSMUSG00000026222/ENSMUSG00000026896/ENSMUSG00000026923/ENSMUSG00000027832/ENSMUSG00000027951/ENSMUSG00000029561/ENSMUSG00000029605/ENSMUSG00000029826/ENSMUSG00000030921/ENSMUSG00000030966/ENSMUSG00000031652/…	49
BP	GO:0002443	leukocyte mediated immunity	86/1273	405/16388	3.84049e-18	2.10574e-14	1.10389e-15	ENSMUSG00000000290/ENSMUSG00000000562/ENSMUSG00000001123/ENSMUSG00000002111/ENSMUSG00000004266/ENSMUSG00000005103/ENSMUSG00000005413/ENSMUSG00000006611/ENSMUSG00000015437/ENSMUSG00000015947/ENSMUSG00000015950/ENSMUSG00000016206/ENSMUSG00000020437/ENSMUSG00000020641/ENSMUSG00000022221/ENSMUSG00000022378/ENSMUSG00000022488/ENSMUSG00000022797/ENSMUSG00000023224/ENSMUSG00000023249/ENSMUSG00000024300/…	86
BP	GO:0031349	positive regulation of defense response	65/1273	259/16388	8.51698e-18	4.66986e-14	2.30407e-15	ENSMUSG00000000562/ENSMUSG00000000982/ENSMUSG00000001123/ENSMUSG00000002111/ENSMUSG00000010358/ENSMUSG00000015568/ENSMUSG00000015947/ENSMUSG00000016206/ENSMUSG00000022672/ENSMUSG00000022752/ENSMUSG00000022906/ENSMUSG00000024349/ENSMUSG00000024404/ENSMUSG00000025058/ENSMUSG00000025498/ENSMUSG00000026536/ENSMUSG00000026928/ENSMUSG00000026946/ENSMUSG00000027398/ENSMUSG00000027514/ENSMUSG00000027995/…	65
BP	GO:1903900	regulation of viral life cycle	44/1273	133/16388	2.80581e-17	1.53843e-13	7.16877e-15	ENSMUSG00000000275/ENSMUSG00000001166/ENSMUSG00000009585/ENSMUSG00000020641/ENSMUSG00000020914/ENSMUSG00000022587/ENSMUSG00000024079/ENSMUSG00000024691/ENSMUSG00000025492/ENSMUSG00000026896/ENSMUSG00000026923/ENSMUSG00000027832/ENSMUSG00000027951/ENSMUSG00000029561/ENSMUSG00000029605/ENSMUSG00000029826/ENSMUSG00000030921/ENSMUSG00000030966/ENSMUSG00000031652/ENSMUSG00000032661/ENSMUSG00000032690/…	44
BP	GO:0002697	regulation of immune effector process	77/1273	355/16388	6.58979e-17	3.61318e-13	1.59506e-14	ENSMUSG00000000290/ENSMUSG00000000562/ENSMUSG00000000693/ENSMUSG00000001123/ENSMUSG00000002111/ENSMUSG00000004266/ENSMUSG00000004709/ENSMUSG00000005413/ENSMUSG00000006611/ENSMUSG00000015947/ENSMUSG00000015950/ENSMUSG00000016206/ENSMUSG00000017830/ENSMUSG00000020641/ENSMUSG00000021253/ENSMUSG00000022221/ENSMUSG00000022378/ENSMUSG00000022488/ENSMUSG00000022672/ENSMUSG00000022797/ENSMUSG00000022901/…	77
BP	GO:0045071	negative regulation of viral genome replication	27/1273	53/16388	1.13367e-16	6.21589e-13	2.60683e-14	ENSMUSG00000001166/ENSMUSG00000009585/ENSMUSG00000020641/ENSMUSG00000024079/ENSMUSG00000024691/ENSMUSG00000025492/ENSMUSG00000026896/ENSMUSG00000027951/ENSMUSG00000029561/ENSMUSG00000029605/ENSMUSG00000029826/ENSMUSG00000031652/ENSMUSG00000032661/ENSMUSG00000032690/ENSMUSG00000035042/ENSMUSG00000035692/ENSMUSG00000037849/ENSMUSG00000039236/ENSMUSG00000041827/ENSMUSG00000046718/ENSMUSG00000052776/…	27
BP	GO:0002237	response to molecule of bacterial origin	65/1273	272/16388	1.20807e-16	6.62384e-13	2.64564e-14	ENSMUSG00000001123/ENSMUSG00000002111/ENSMUSG00000005609/ENSMUSG00000008540/ENSMUSG00000016206/ENSMUSG00000016496/ENSMUSG00000016528/ENSMUSG00000018932/ENSMUSG00000020638/ENSMUSG00000021423/ENSMUSG00000021624/ENSMUSG00000021936/ENSMUSG00000022122/ENSMUSG00000022378/ENSMUSG00000022901/ENSMUSG00000023078/ENSMUSG00000023087/ENSMUSG00000024079/ENSMUSG00000024339/ENSMUSG00000025888/ENSMUSG00000026104/…	65
BP	GO:0016032	viral process	70/1273	309/16388	1.62148e-16	8.89055e-13	3.2874e-14	ENSMUSG00000000275/ENSMUSG00000001166/ENSMUSG00000002985/ENSMUSG00000006498/ENSMUSG00000009185/ENSMUSG00000009585/ENSMUSG00000015120/ENSMUSG00000020641/ENSMUSG00000020914/ENSMUSG00000022221/ENSMUSG00000022587/ENSMUSG00000023830/ENSMUSG00000024079/ENSMUSG00000024621/ENSMUSG00000024691/ENSMUSG00000024959/ENSMUSG00000024991/ENSMUSG00000025492/ENSMUSG00000026104/ENSMUSG00000026222/ENSMUSG00000026896/…	70
BP	GO:0002703	regulation of leukocyte mediated immunity	61/1273	246/16388	1.64408e-16	9.01447e-13	3.2874e-14	ENSMUSG00000000290/ENSMUSG00000000562/ENSMUSG00000001123/ENSMUSG00000002111/ENSMUSG00000004266/ENSMUSG00000005413/ENSMUSG00000006611/ENSMUSG00000015947/ENSMUSG00000016206/ENSMUSG00000020641/ENSMUSG00000022221/ENSMUSG00000022378/ENSMUSG00000022488/ENSMUSG00000022797/ENSMUSG00000023249/ENSMUSG00000024339/ENSMUSG00000026395/ENSMUSG00000026656/ENSMUSG00000027398/ENSMUSG00000027995/ENSMUSG00000028874/…	61
BP	GO:0002218	activation of innate immune response	26/1273	50/16388	2.16595e-16	1.18759e-12	4.15045e-14	ENSMUSG00000022672/ENSMUSG00000022752/ENSMUSG00000024349/ENSMUSG00000026536/ENSMUSG00000027514/ENSMUSG00000027995/ENSMUSG00000030579/ENSMUSG00000030793/ENSMUSG00000030921/ENSMUSG00000032344/ENSMUSG00000034330/ENSMUSG00000037849/ENSMUSG00000039005/ENSMUSG00000039997/ENSMUSG00000043263/ENSMUSG00000045322/ENSMUSG00000048878/ENSMUSG00000054203/ENSMUSG00000057143/ENSMUSG00000057596/ENSMUSG00000066258/…	26
BP	GO:0002474	antigen processing and presentation of peptide antigen via MHC class I	22/1273	37/16388	9.7886e-16	5.36709e-12	1.80069e-13	ENSMUSG00000006611/ENSMUSG00000015947/ENSMUSG00000016206/ENSMUSG00000021583/ENSMUSG00000024308/ENSMUSG00000024339/ENSMUSG00000031838/ENSMUSG00000035929/ENSMUSG00000037321/ENSMUSG00000038213/ENSMUSG00000053835/ENSMUSG00000056116/ENSMUSG00000058715/ENSMUSG00000059498/ENSMUSG00000060550/ENSMUSG00000060802/ENSMUSG00000061232/ENSMUSG00000067212/ENSMUSG00000067235/ENSMUSG00000073409/ENSMUSG00000073411/…	22
BP	GO:0032760	positive regulation of tumor necrosis factor production	36/1273	102/16388	2.16806e-15	1.18875e-11	3.83492e-13	ENSMUSG00000000982/ENSMUSG00000001123/ENSMUSG00000001166/ENSMUSG00000004040/ENSMUSG00000015568/ENSMUSG00000016528/ENSMUSG00000018930/ENSMUSG00000019777/ENSMUSG00000026395/ENSMUSG00000026896/ENSMUSG00000026928/ENSMUSG00000027399/ENSMUSG00000027995/ENSMUSG00000030579/ENSMUSG00000030793/ENSMUSG00000031101/ENSMUSG00000031639/ENSMUSG00000032041/ENSMUSG00000032508/ENSMUSG00000032661/ENSMUSG00000032690/…	36
BP	GO:1903557	positive regulation of tumor necrosis factor superfamily cytokine production	36/1273	103/16388	3.08779e-15	1.69304e-11	5.25948e-13	ENSMUSG00000000982/ENSMUSG00000001123/ENSMUSG00000001166/ENSMUSG00000004040/ENSMUSG00000015568/ENSMUSG00000016528/ENSMUSG00000018930/ENSMUSG00000019777/ENSMUSG00000026395/ENSMUSG00000026896/ENSMUSG00000026928/ENSMUSG00000027399/ENSMUSG00000027995/ENSMUSG00000030579/ENSMUSG00000030793/ENSMUSG00000031101/ENSMUSG00000031639/ENSMUSG00000032041/ENSMUSG00000032508/ENSMUSG00000032661/ENSMUSG00000032690/…	36
BP	GO:0032606	type I interferon production	35/1273	98/16388	3.49302e-15	1.91522e-11	5.66029e-13	ENSMUSG00000001166/ENSMUSG00000002325/ENSMUSG00000017830/ENSMUSG00000020707/ENSMUSG00000021277/ENSMUSG00000022752/ENSMUSG00000024349/ENSMUSG00000024404/ENSMUSG00000025498/ENSMUSG00000026104/ENSMUSG00000026896/ENSMUSG00000026946/ENSMUSG00000027995/ENSMUSG00000029771/ENSMUSG00000029826/ENSMUSG00000030793/ENSMUSG00000031639/ENSMUSG00000032041/ENSMUSG00000032344/ENSMUSG00000032508/ENSMUSG00000032661/…	35
BP	GO:0048002	antigen processing and presentation of peptide antigen	27/1273	59/16388	3.56926e-15	1.95703e-11	5.66029e-13	ENSMUSG00000006611/ENSMUSG00000015947/ENSMUSG00000016206/ENSMUSG00000021583/ENSMUSG00000024308/ENSMUSG00000024339/ENSMUSG00000026177/ENSMUSG00000026656/ENSMUSG00000030793/ENSMUSG00000031838/ENSMUSG00000035929/ENSMUSG00000036908/ENSMUSG00000037321/ENSMUSG00000038213/ENSMUSG00000038642/ENSMUSG00000053835/ENSMUSG00000056116/ENSMUSG00000058715/ENSMUSG00000059498/ENSMUSG00000060550/ENSMUSG00000060802/…	27
BP	GO:0019882	antigen processing and presentation	36/1273	104/16388	4.37509e-15	2.39886e-11	6.70694e-13	ENSMUSG00000006611/ENSMUSG00000015947/ENSMUSG00000016206/ENSMUSG00000019832/ENSMUSG00000021583/ENSMUSG00000022216/ENSMUSG00000024308/ENSMUSG00000024338/ENSMUSG00000024339/ENSMUSG00000026177/ENSMUSG00000026656/ENSMUSG00000030793/ENSMUSG00000031165/ENSMUSG00000031838/ENSMUSG00000032202/ENSMUSG00000035929/ENSMUSG00000036908/ENSMUSG00000037321/ENSMUSG00000038058/ENSMUSG00000038213/ENSMUSG00000038642/…	36
BP	GO:0032481	positive regulation of type I interferon production	28/1273	65/16388	7.52829e-15	4.12776e-11	1.11685e-12	ENSMUSG00000001166/ENSMUSG00000017830/ENSMUSG00000020707/ENSMUSG00000022752/ENSMUSG00000024349/ENSMUSG00000024404/ENSMUSG00000025498/ENSMUSG00000026104/ENSMUSG00000026896/ENSMUSG00000027995/ENSMUSG00000029771/ENSMUSG00000029826/ENSMUSG00000031639/ENSMUSG00000032344/ENSMUSG00000032508/ENSMUSG00000032661/ENSMUSG00000032690/ENSMUSG00000034330/ENSMUSG00000035692/ENSMUSG00000039005/ENSMUSG00000040296/…	28
BP	GO:0032479	regulation of type I interferon production	34/1273	96/16388	1.15548e-14	6.33549e-11	1.66062e-12	ENSMUSG00000001166/ENSMUSG00000017830/ENSMUSG00000020707/ENSMUSG00000021277/ENSMUSG00000022752/ENSMUSG00000024349/ENSMUSG00000024404/ENSMUSG00000025498/ENSMUSG00000026104/ENSMUSG00000026896/ENSMUSG00000026946/ENSMUSG00000027995/ENSMUSG00000029771/ENSMUSG00000029826/ENSMUSG00000030793/ENSMUSG00000031639/ENSMUSG00000032041/ENSMUSG00000032344/ENSMUSG00000032508/ENSMUSG00000032661/ENSMUSG00000032690/…	34
BP	GO:0071219	cellular response to molecule of bacterial origin	49/1273	186/16388	1.27665e-14	6.99988e-11	1.77917e-12	ENSMUSG00000002111/ENSMUSG00000005609/ENSMUSG00000016496/ENSMUSG00000018932/ENSMUSG00000020638/ENSMUSG00000021423/ENSMUSG00000021624/ENSMUSG00000021936/ENSMUSG00000022378/ENSMUSG00000022901/ENSMUSG00000023078/ENSMUSG00000025888/ENSMUSG00000026104/ENSMUSG00000026656/ENSMUSG00000026728/ENSMUSG00000027398/ENSMUSG00000027399/ENSMUSG00000027995/ENSMUSG00000028577/ENSMUSG00000029380/ENSMUSG00000030793/…	49
BP	GO:0001909	leukocyte mediated cytotoxicity	39/1273	125/16388	1.62739e-14	8.92299e-11	2.20126e-12	ENSMUSG00000001123/ENSMUSG00000002111/ENSMUSG00000004266/ENSMUSG00000015437/ENSMUSG00000015947/ENSMUSG00000015950/ENSMUSG00000016206/ENSMUSG00000022221/ENSMUSG00000022378/ENSMUSG00000022488/ENSMUSG00000024339/ENSMUSG00000026395/ENSMUSG00000029380/ENSMUSG00000030560/ENSMUSG00000030579/ENSMUSG00000030786/ENSMUSG00000031731/ENSMUSG00000032076/ENSMUSG00000032202/ENSMUSG00000032359/ENSMUSG00000032508/…	39
BP	GO:0032728	positive regulation of interferon-beta production	23/1273	45/16388	1.93087e-14	1.0587e-10	2.53714e-12	ENSMUSG00000001166/ENSMUSG00000017830/ENSMUSG00000020707/ENSMUSG00000022752/ENSMUSG00000024349/ENSMUSG00000024404/ENSMUSG00000025498/ENSMUSG00000026896/ENSMUSG00000027995/ENSMUSG00000029826/ENSMUSG00000031639/ENSMUSG00000032661/ENSMUSG00000032690/ENSMUSG00000035692/ENSMUSG00000039005/ENSMUSG00000040296/ENSMUSG00000042699/ENSMUSG00000043279/ENSMUSG00000045322/ENSMUSG00000052776/ENSMUSG00000054717/…	23
BP	GO:0002274	myeloid leukocyte activation	54/1273	222/16388	2.17154e-14	1.19065e-10	2.77411e-12	ENSMUSG00000000244/ENSMUSG00000000290/ENSMUSG00000000562/ENSMUSG00000001123/ENSMUSG00000002111/ENSMUSG00000002699/ENSMUSG00000004709/ENSMUSG00000005413/ENSMUSG00000010358/ENSMUSG00000020143/ENSMUSG00000022661/ENSMUSG00000024300/ENSMUSG00000024397/ENSMUSG00000025178/ENSMUSG00000025888/ENSMUSG00000026177/ENSMUSG00000026946/ENSMUSG00000027995/ENSMUSG00000028874/ENSMUSG00000029204/ENSMUSG00000029484/…	54
BP	GO:0032608	interferon-beta production	27/1273	63/16388	2.66175e-14	1.45944e-10	3.22138e-12	ENSMUSG00000001166/ENSMUSG00000017830/ENSMUSG00000020707/ENSMUSG00000021277/ENSMUSG00000022752/ENSMUSG00000024349/ENSMUSG00000024404/ENSMUSG00000025498/ENSMUSG00000026896/ENSMUSG00000026946/ENSMUSG00000027995/ENSMUSG00000029826/ENSMUSG00000030793/ENSMUSG00000031639/ENSMUSG00000032041/ENSMUSG00000032661/ENSMUSG00000032690/ENSMUSG00000035692/ENSMUSG00000039005/ENSMUSG00000040296/ENSMUSG00000042699/…	27
BP	GO:0032648	regulation of interferon-beta production	27/1273	63/16388	2.66175e-14	1.45944e-10	3.22138e-12	ENSMUSG00000001166/ENSMUSG00000017830/ENSMUSG00000020707/ENSMUSG00000021277/ENSMUSG00000022752/ENSMUSG00000024349/ENSMUSG00000024404/ENSMUSG00000025498/ENSMUSG00000026896/ENSMUSG00000026946/ENSMUSG00000027995/ENSMUSG00000029826/ENSMUSG00000030793/ENSMUSG00000031639/ENSMUSG00000032041/ENSMUSG00000032661/ENSMUSG00000032690/ENSMUSG00000035692/ENSMUSG00000039005/ENSMUSG00000040296/ENSMUSG00000042699/…	27
BP	GO:0019058	viral life cycle	54/1273	224/16388	3.24034e-14	1.77668e-10	3.82106e-12	ENSMUSG00000000275/ENSMUSG00000001166/ENSMUSG00000002985/ENSMUSG00000009185/ENSMUSG00000009585/ENSMUSG00000020641/ENSMUSG00000020914/ENSMUSG00000022587/ENSMUSG00000024079/ENSMUSG00000024691/ENSMUSG00000025492/ENSMUSG00000026896/ENSMUSG00000026923/ENSMUSG00000027315/ENSMUSG00000027322/ENSMUSG00000027832/ENSMUSG00000027951/ENSMUSG00000029561/ENSMUSG00000029605/ENSMUSG00000029826/ENSMUSG00000030921/…	54
BP	GO:0002483	antigen processing and presentation of endogenous peptide antigen	17/1273	25/16388	7.32907e-14	4.01853e-10	8.10189e-12	ENSMUSG00000006611/ENSMUSG00000016206/ENSMUSG00000021583/ENSMUSG00000024308/ENSMUSG00000024339/ENSMUSG00000035929/ENSMUSG00000037321/ENSMUSG00000053835/ENSMUSG00000056116/ENSMUSG00000060550/ENSMUSG00000060802/ENSMUSG00000061232/ENSMUSG00000067212/ENSMUSG00000067235/ENSMUSG00000073409/ENSMUSG00000073411/ENSMUSG00000079491	17
BP	GO:0019885	antigen processing and presentation of endogenous peptide antigen via MHC class I	17/1273	25/16388	7.32907e-14	4.01853e-10	8.10189e-12	ENSMUSG00000006611/ENSMUSG00000016206/ENSMUSG00000021583/ENSMUSG00000024308/ENSMUSG00000024339/ENSMUSG00000035929/ENSMUSG00000037321/ENSMUSG00000053835/ENSMUSG00000056116/ENSMUSG00000060550/ENSMUSG00000060802/ENSMUSG00000061232/ENSMUSG00000067212/ENSMUSG00000067235/ENSMUSG00000073409/ENSMUSG00000073411/ENSMUSG00000079491	17
BP	GO:0071346	cellular response to interferon-gamma	35/1273	107/16388	7.39907e-14	4.05691e-10	8.10189e-12	ENSMUSG00000000982/ENSMUSG00000009185/ENSMUSG00000018927/ENSMUSG00000018930/ENSMUSG00000019122/ENSMUSG00000020152/ENSMUSG00000022906/ENSMUSG00000025888/ENSMUSG00000026104/ENSMUSG00000026341/ENSMUSG00000026615/ENSMUSG00000026696/ENSMUSG00000026728/ENSMUSG00000026946/ENSMUSG00000027995/ENSMUSG00000028268/ENSMUSG00000028955/ENSMUSG00000029298/ENSMUSG00000031165/ENSMUSG00000034422/ENSMUSG00000035042/…	35
BP	GO:0001906	cell killing	46/1273	175/16388	9.04644e-14	4.96017e-10	9.67538e-12	ENSMUSG00000001123/ENSMUSG00000002111/ENSMUSG00000004266/ENSMUSG00000009185/ENSMUSG00000015437/ENSMUSG00000015947/ENSMUSG00000015950/ENSMUSG00000016206/ENSMUSG00000021508/ENSMUSG00000022221/ENSMUSG00000022378/ENSMUSG00000022488/ENSMUSG00000023078/ENSMUSG00000024339/ENSMUSG00000024959/ENSMUSG00000026395/ENSMUSG00000029380/ENSMUSG00000030560/ENSMUSG00000030579/ENSMUSG00000030786/ENSMUSG00000031731/…	46
BP	GO:0002460	adaptive immune response based on somatic recombination of immune receptors built from immunoglobulin superfamily domains	67/1273	328/16388	1.51637e-13	8.31423e-10	1.58493e-11	ENSMUSG00000000693/ENSMUSG00000004040/ENSMUSG00000004266/ENSMUSG00000004707/ENSMUSG00000006611/ENSMUSG00000015437/ENSMUSG00000015947/ENSMUSG00000016206/ENSMUSG00000016496/ENSMUSG00000020437/ENSMUSG00000020641/ENSMUSG00000021453/ENSMUSG00000022221/ENSMUSG00000022378/ENSMUSG00000022488/ENSMUSG00000022797/ENSMUSG00000023224/ENSMUSG00000023249/ENSMUSG00000024339/ENSMUSG00000025498/ENSMUSG00000026177/…	67
BP	GO:0002683	negative regulation of immune system process	78/1273	418/16388	2.32937e-13	1.27719e-09	2.38059e-11	ENSMUSG00000000244/ENSMUSG00000000693/ENSMUSG00000001123/ENSMUSG00000001166/ENSMUSG00000002111/ENSMUSG00000004266/ENSMUSG00000005413/ENSMUSG00000006205/ENSMUSG00000006611/ENSMUSG00000013707/ENSMUSG00000014361/ENSMUSG00000016496/ENSMUSG00000017009/ENSMUSG00000017830/ENSMUSG00000021253/ENSMUSG00000021782/ENSMUSG00000022488/ENSMUSG00000022661/ENSMUSG00000022672/ENSMUSG00000022901/ENSMUSG00000022952/…	78
BP	GO:0045069	regulation of viral genome replication	29/1273	78/16388	2.45505e-13	1.34611e-09	2.45449e-11	ENSMUSG00000001166/ENSMUSG00000009585/ENSMUSG00000020641/ENSMUSG00000020914/ENSMUSG00000024079/ENSMUSG00000024691/ENSMUSG00000025492/ENSMUSG00000026896/ENSMUSG00000026923/ENSMUSG00000027951/ENSMUSG00000029561/ENSMUSG00000029605/ENSMUSG00000029826/ENSMUSG00000031652/ENSMUSG00000032661/ENSMUSG00000032690/ENSMUSG00000035042/ENSMUSG00000035692/ENSMUSG00000037849/ENSMUSG00000039236/ENSMUSG00000041827/…	29
BP	GO:0001913	T cell mediated cytotoxicity	23/1273	50/16388	3.46815e-13	1.90158e-09	3.39358e-11	ENSMUSG00000015437/ENSMUSG00000016206/ENSMUSG00000022221/ENSMUSG00000022378/ENSMUSG00000022488/ENSMUSG00000024339/ENSMUSG00000026395/ENSMUSG00000030560/ENSMUSG00000032202/ENSMUSG00000032359/ENSMUSG00000035929/ENSMUSG00000053835/ENSMUSG00000056116/ENSMUSG00000060550/ENSMUSG00000060802/ENSMUSG00000061232/ENSMUSG00000062300/ENSMUSG00000067212/ENSMUSG00000067235/ENSMUSG00000073409/ENSMUSG00000073411/…	23
BP	GO:0019883	antigen processing and presentation of endogenous antigen	17/1273	27/16388	4.91949e-13	2.69736e-09	4.71343e-11	ENSMUSG00000006611/ENSMUSG00000016206/ENSMUSG00000021583/ENSMUSG00000024308/ENSMUSG00000024339/ENSMUSG00000035929/ENSMUSG00000037321/ENSMUSG00000053835/ENSMUSG00000056116/ENSMUSG00000060550/ENSMUSG00000060802/ENSMUSG00000061232/ENSMUSG00000067212/ENSMUSG00000067235/ENSMUSG00000073409/ENSMUSG00000073411/ENSMUSG00000079491	17
BP	GO:0071222	cellular response to lipopolysaccharide	45/1273	177/16388	6.09213e-13	3.34031e-09	5.71783e-11	ENSMUSG00000002111/ENSMUSG00000005609/ENSMUSG00000016496/ENSMUSG00000018932/ENSMUSG00000020638/ENSMUSG00000021423/ENSMUSG00000021624/ENSMUSG00000021936/ENSMUSG00000022901/ENSMUSG00000023078/ENSMUSG00000025888/ENSMUSG00000026104/ENSMUSG00000026728/ENSMUSG00000027398/ENSMUSG00000027399/ENSMUSG00000028577/ENSMUSG00000029380/ENSMUSG00000030793/ENSMUSG00000030921/ENSMUSG00000032372/ENSMUSG00000032501/…	45
BP	GO:0071216	cellular response to biotic stimulus	49/1273	207/16388	1.04784e-12	5.7453e-09	9.63791e-11	ENSMUSG00000002111/ENSMUSG00000005609/ENSMUSG00000016496/ENSMUSG00000018932/ENSMUSG00000020638/ENSMUSG00000021423/ENSMUSG00000021624/ENSMUSG00000021936/ENSMUSG00000022378/ENSMUSG00000022901/ENSMUSG00000023078/ENSMUSG00000025888/ENSMUSG00000026104/ENSMUSG00000026656/ENSMUSG00000026728/ENSMUSG00000027398/ENSMUSG00000027399/ENSMUSG00000027995/ENSMUSG00000028577/ENSMUSG00000029380/ENSMUSG00000030793/…	49
BP	GO:0042742	defense response to bacterium	51/1273	222/16388	1.23832e-12	6.7897e-09	1.11666e-10	ENSMUSG00000001123/ENSMUSG00000001166/ENSMUSG00000003283/ENSMUSG00000006445/ENSMUSG00000009281/ENSMUSG00000013643/ENSMUSG00000015947/ENSMUSG00000015950/ENSMUSG00000016206/ENSMUSG00000023078/ENSMUSG00000024300/ENSMUSG00000025888/ENSMUSG00000026177/ENSMUSG00000026928/ENSMUSG00000027995/ENSMUSG00000028268/ENSMUSG00000028362/ENSMUSG00000028874/ENSMUSG00000029298/ENSMUSG00000029322/ENSMUSG00000029484/…	51
BP	GO:0002699	positive regulation of immune effector process	55/1273	252/16388	1.48527e-12	8.14376e-09	1.3136e-10	ENSMUSG00000000290/ENSMUSG00000000562/ENSMUSG00000002111/ENSMUSG00000004709/ENSMUSG00000005413/ENSMUSG00000015947/ENSMUSG00000016206/ENSMUSG00000017830/ENSMUSG00000020641/ENSMUSG00000022378/ENSMUSG00000022797/ENSMUSG00000022901/ENSMUSG00000024339/ENSMUSG00000026395/ENSMUSG00000027398/ENSMUSG00000027995/ENSMUSG00000028581/ENSMUSG00000028874/ENSMUSG00000029380/ENSMUSG00000030579/ENSMUSG00000030748/…	55
BP	GO:0032496	response to lipopolysaccharide	55/1273	253/16388	1.75815e-12	9.63996e-09	1.5256e-10	ENSMUSG00000001123/ENSMUSG00000002111/ENSMUSG00000005609/ENSMUSG00000008540/ENSMUSG00000016496/ENSMUSG00000016528/ENSMUSG00000018932/ENSMUSG00000020638/ENSMUSG00000021423/ENSMUSG00000021624/ENSMUSG00000021936/ENSMUSG00000022122/ENSMUSG00000022901/ENSMUSG00000023078/ENSMUSG00000023087/ENSMUSG00000024079/ENSMUSG00000025888/ENSMUSG00000026104/ENSMUSG00000026177/ENSMUSG00000026480/ENSMUSG00000026728/…	55
BP	GO:0019079	viral genome replication	34/1273	114/16388	3.2973e-12	1.80791e-08	2.80817e-10	ENSMUSG00000001166/ENSMUSG00000009185/ENSMUSG00000009585/ENSMUSG00000020641/ENSMUSG00000020914/ENSMUSG00000024079/ENSMUSG00000024691/ENSMUSG00000025492/ENSMUSG00000026896/ENSMUSG00000026923/ENSMUSG00000027951/ENSMUSG00000029561/ENSMUSG00000029605/ENSMUSG00000029826/ENSMUSG00000031652/ENSMUSG00000032661/ENSMUSG00000032690/ENSMUSG00000035042/ENSMUSG00000035352/ENSMUSG00000035692/ENSMUSG00000036499/…	34
BP	GO:0001914	regulation of T cell mediated cytotoxicity	19/1273	38/16388	6.12826e-12	3.36013e-08	5.12428e-10	ENSMUSG00000016206/ENSMUSG00000022221/ENSMUSG00000022378/ENSMUSG00000022488/ENSMUSG00000024339/ENSMUSG00000026395/ENSMUSG00000035929/ENSMUSG00000053835/ENSMUSG00000056116/ENSMUSG00000060550/ENSMUSG00000060802/ENSMUSG00000061232/ENSMUSG00000062300/ENSMUSG00000067212/ENSMUSG00000067235/ENSMUSG00000073409/ENSMUSG00000073411/ENSMUSG00000079491/ENSMUSG00000115338	19
BP	GO:0002456	T cell mediated immunity	34/1273	118/16388	9.66372e-12	5.29862e-08	7.93624e-10	ENSMUSG00000006611/ENSMUSG00000015437/ENSMUSG00000016206/ENSMUSG00000020437/ENSMUSG00000020641/ENSMUSG00000022221/ENSMUSG00000022378/ENSMUSG00000022488/ENSMUSG00000024339/ENSMUSG00000026177/ENSMUSG00000026395/ENSMUSG00000027398/ENSMUSG00000030560/ENSMUSG00000031101/ENSMUSG00000031165/ENSMUSG00000032202/ENSMUSG00000032359/ENSMUSG00000035929/ENSMUSG00000037447/ENSMUSG00000039217/ENSMUSG00000049103/…	34
BP	GO:0002250	adaptive immune response	76/1273	432/16388	1.00592e-11	5.51548e-08	8.11613e-10	ENSMUSG00000000693/ENSMUSG00000004040/ENSMUSG00000004266/ENSMUSG00000004707/ENSMUSG00000004709/ENSMUSG00000006611/ENSMUSG00000015437/ENSMUSG00000015947/ENSMUSG00000016206/ENSMUSG00000016496/ENSMUSG00000020437/ENSMUSG00000020641/ENSMUSG00000021453/ENSMUSG00000021583/ENSMUSG00000022221/ENSMUSG00000022378/ENSMUSG00000022488/ENSMUSG00000022797/ENSMUSG00000022901/ENSMUSG00000023224/ENSMUSG00000023249/…	76
BP	GO:0001912	positive regulation of leukocyte mediated cytotoxicity	25/1273	68/16388	1.46201e-11	8.01621e-08	1.15926e-09	ENSMUSG00000002111/ENSMUSG00000016206/ENSMUSG00000022378/ENSMUSG00000024339/ENSMUSG00000026395/ENSMUSG00000029380/ENSMUSG00000030579/ENSMUSG00000030786/ENSMUSG00000031731/ENSMUSG00000032076/ENSMUSG00000034116/ENSMUSG00000035385/ENSMUSG00000035929/ENSMUSG00000053835/ENSMUSG00000056116/ENSMUSG00000060550/ENSMUSG00000060802/ENSMUSG00000061232/ENSMUSG00000062300/ENSMUSG00000067212/ENSMUSG00000067235/…	25
BP	GO:0001910	regulation of leukocyte mediated cytotoxicity	29/1273	90/16388	1.54756e-11	8.48527e-08	1.2063e-09	ENSMUSG00000001123/ENSMUSG00000002111/ENSMUSG00000016206/ENSMUSG00000022221/ENSMUSG00000022378/ENSMUSG00000022488/ENSMUSG00000024339/ENSMUSG00000026395/ENSMUSG00000029380/ENSMUSG00000030579/ENSMUSG00000030786/ENSMUSG00000031731/ENSMUSG00000032076/ENSMUSG00000034116/ENSMUSG00000035385/ENSMUSG00000035929/ENSMUSG00000037321/ENSMUSG00000053835/ENSMUSG00000056116/ENSMUSG00000060550/ENSMUSG00000060802/…	29
BP	GO:0001916	positive regulation of T cell mediated cytotoxicity	17/1273	32/16388	2.26692e-11	1.24295e-07	1.73757e-09	ENSMUSG00000016206/ENSMUSG00000022378/ENSMUSG00000024339/ENSMUSG00000026395/ENSMUSG00000035929/ENSMUSG00000053835/ENSMUSG00000056116/ENSMUSG00000060550/ENSMUSG00000060802/ENSMUSG00000061232/ENSMUSG00000062300/ENSMUSG00000067212/ENSMUSG00000067235/ENSMUSG00000073409/ENSMUSG00000073411/ENSMUSG00000079491/ENSMUSG00000115338	17
BP	GO:0042110	T cell activation	81/1273	482/16388	2.30863e-11	1.26582e-07	1.74054e-09	ENSMUSG00000000290/ENSMUSG00000000693/ENSMUSG00000001123/ENSMUSG00000002111/ENSMUSG00000004040/ENSMUSG00000004266/ENSMUSG00000004707/ENSMUSG00000004709/ENSMUSG00000006611/ENSMUSG00000013707/ENSMUSG00000016206/ENSMUSG00000016496/ENSMUSG00000017009/ENSMUSG00000018654/ENSMUSG00000020143/ENSMUSG00000020641/ENSMUSG00000020918/ENSMUSG00000021453/ENSMUSG00000021782/ENSMUSG00000021998/ENSMUSG00000022221/…	81
BP	GO:0050777	negative regulation of immune response	43/1273	182/16388	2.73696e-11	1.50067e-07	2.03018e-09	ENSMUSG00000000693/ENSMUSG00000001123/ENSMUSG00000001166/ENSMUSG00000002111/ENSMUSG00000004266/ENSMUSG00000005413/ENSMUSG00000006205/ENSMUSG00000006611/ENSMUSG00000017830/ENSMUSG00000022488/ENSMUSG00000023224/ENSMUSG00000023249/ENSMUSG00000024339/ENSMUSG00000024404/ENSMUSG00000026285/ENSMUSG00000026288/ENSMUSG00000026395/ENSMUSG00000026656/ENSMUSG00000026946/ENSMUSG00000027598/ENSMUSG00000027639/…	43
BP	GO:0002705	positive regulation of leukocyte mediated immunity	38/1273	148/16388	2.78197e-11	1.52535e-07	2.03081e-09	ENSMUSG00000000290/ENSMUSG00000002111/ENSMUSG00000015947/ENSMUSG00000016206/ENSMUSG00000020641/ENSMUSG00000022378/ENSMUSG00000022797/ENSMUSG00000024339/ENSMUSG00000026395/ENSMUSG00000027398/ENSMUSG00000029380/ENSMUSG00000030579/ENSMUSG00000030786/ENSMUSG00000031101/ENSMUSG00000031731/ENSMUSG00000032076/ENSMUSG00000034116/ENSMUSG00000034330/ENSMUSG00000035385/ENSMUSG00000035929/ENSMUSG00000037447/…	38
BP	GO:0002221	pattern recognition receptor signaling pathway	40/1273	163/16388	3.85545e-11	2.11395e-07	2.77047e-09	ENSMUSG00000001123/ENSMUSG00000001166/ENSMUSG00000010358/ENSMUSG00000016528/ENSMUSG00000017830/ENSMUSG00000020641/ENSMUSG00000020707/ENSMUSG00000021277/ENSMUSG00000021624/ENSMUSG00000022901/ENSMUSG00000024404/ENSMUSG00000025017/ENSMUSG00000025058/ENSMUSG00000025498/ENSMUSG00000026896/ENSMUSG00000026946/ENSMUSG00000027995/ENSMUSG00000029826/ENSMUSG00000030921/ENSMUSG00000031639/ENSMUSG00000032041/…	40
BP	GO:0034340	response to type I interferon	21/1273	51/16388	5.03943e-11	2.76312e-07	3.56555e-09	ENSMUSG00000001166/ENSMUSG00000025492/ENSMUSG00000025498/ENSMUSG00000026104/ENSMUSG00000026222/ENSMUSG00000027514/ENSMUSG00000027639/ENSMUSG00000027951/ENSMUSG00000032508/ENSMUSG00000032661/ENSMUSG00000032690/ENSMUSG00000035692/ENSMUSG00000040033/ENSMUSG00000043279/ENSMUSG00000049734/ENSMUSG00000052776/ENSMUSG00000059108/ENSMUSG00000060591/ENSMUSG00000064215/ENSMUSG00000066861/ENSMUSG00000074151	21
BP	GO:1903555	regulation of tumor necrosis factor superfamily cytokine production	41/1273	172/16388	5.87432e-11	3.22089e-07	4.09329e-09	ENSMUSG00000000982/ENSMUSG00000001123/ENSMUSG00000001166/ENSMUSG00000004040/ENSMUSG00000004266/ENSMUSG00000015568/ENSMUSG00000016496/ENSMUSG00000016528/ENSMUSG00000018930/ENSMUSG00000019777/ENSMUSG00000026395/ENSMUSG00000026896/ENSMUSG00000026928/ENSMUSG00000027399/ENSMUSG00000027995/ENSMUSG00000030579/ENSMUSG00000030793/ENSMUSG00000030921/ENSMUSG00000031101/ENSMUSG00000031639/ENSMUSG00000032041/…	41
BP	GO:0002428	antigen processing and presentation of peptide antigen via MHC class Ib	13/1273	19/16388	6.16291e-11	3.37912e-07	4.23028e-09	ENSMUSG00000016206/ENSMUSG00000024339/ENSMUSG00000035929/ENSMUSG00000053835/ENSMUSG00000056116/ENSMUSG00000060550/ENSMUSG00000060802/ENSMUSG00000061232/ENSMUSG00000067212/ENSMUSG00000067235/ENSMUSG00000073409/ENSMUSG00000073411/ENSMUSG00000079491	13
BP	GO:0031343	positive regulation of cell killing	26/1273	78/16388	7.37933e-11	4.04609e-07	4.99076e-09	ENSMUSG00000002111/ENSMUSG00000016206/ENSMUSG00000022378/ENSMUSG00000024339/ENSMUSG00000024959/ENSMUSG00000026395/ENSMUSG00000029380/ENSMUSG00000030579/ENSMUSG00000030786/ENSMUSG00000031731/ENSMUSG00000032076/ENSMUSG00000034116/ENSMUSG00000035385/ENSMUSG00000035929/ENSMUSG00000053835/ENSMUSG00000056116/ENSMUSG00000060550/ENSMUSG00000060802/ENSMUSG00000061232/ENSMUSG00000062300/ENSMUSG00000067212/…	26
BP	GO:0002822	regulation of adaptive immune response based on somatic recombination of immune receptors built from immunoglobulin superfamily domains	42/1273	181/16388	8.5835e-11	4.70633e-07	5.67917e-09	ENSMUSG00000000693/ENSMUSG00000004266/ENSMUSG00000006611/ENSMUSG00000015947/ENSMUSG00000016206/ENSMUSG00000016496/ENSMUSG00000020641/ENSMUSG00000022221/ENSMUSG00000022378/ENSMUSG00000022488/ENSMUSG00000022797/ENSMUSG00000023249/ENSMUSG00000024339/ENSMUSG00000026177/ENSMUSG00000026395/ENSMUSG00000026656/ENSMUSG00000026928/ENSMUSG00000027398/ENSMUSG00000030748/ENSMUSG00000031101/ENSMUSG00000031165/…	42
BP	GO:0050900	leukocyte migration	63/1273	342/16388	8.64419e-11	4.73961e-07	5.67917e-09	ENSMUSG00000000290/ENSMUSG00000000562/ENSMUSG00000000982/ENSMUSG00000001123/ENSMUSG00000002111/ENSMUSG00000005103/ENSMUSG00000009185/ENSMUSG00000009281/ENSMUSG00000014599/ENSMUSG00000018927/ENSMUSG00000018930/ENSMUSG00000019122/ENSMUSG00000020437/ENSMUSG00000021190/ENSMUSG00000021508/ENSMUSG00000022122/ENSMUSG00000022221/ENSMUSG00000022488/ENSMUSG00000022661/ENSMUSG00000023078/ENSMUSG00000024397/…	63
BP	GO:0060759	regulation of response to cytokine stimulus	34/1273	127/16388	8.96049e-11	4.91304e-07	5.80406e-09	ENSMUSG00000001166/ENSMUSG00000014599/ENSMUSG00000017837/ENSMUSG00000020745/ENSMUSG00000022906/ENSMUSG00000025498/ENSMUSG00000025888/ENSMUSG00000026395/ENSMUSG00000026896/ENSMUSG00000026981/ENSMUSG00000027514/ENSMUSG00000027639/ENSMUSG00000027951/ENSMUSG00000027995/ENSMUSG00000028108/ENSMUSG00000028581/ENSMUSG00000030793/ENSMUSG00000032661/ENSMUSG00000034422/ENSMUSG00000035692/ENSMUSG00000036990/…	34
BP	GO:0002819	regulation of adaptive immune response	44/1273	196/16388	9.75971e-11	5.35125e-07	6.23394e-09	ENSMUSG00000000693/ENSMUSG00000004266/ENSMUSG00000006611/ENSMUSG00000015947/ENSMUSG00000016206/ENSMUSG00000016496/ENSMUSG00000020641/ENSMUSG00000022221/ENSMUSG00000022378/ENSMUSG00000022488/ENSMUSG00000022797/ENSMUSG00000023249/ENSMUSG00000024339/ENSMUSG00000025498/ENSMUSG00000026177/ENSMUSG00000026395/ENSMUSG00000026656/ENSMUSG00000026928/ENSMUSG00000027398/ENSMUSG00000030748/ENSMUSG00000030793/…	44
BP	GO:0032732	positive regulation of interleukin-1 production	24/1273	68/16388	1.01262e-10	5.5522e-07	6.37944e-09	ENSMUSG00000000982/ENSMUSG00000001123/ENSMUSG00000004040/ENSMUSG00000015568/ENSMUSG00000019777/ENSMUSG00000021248/ENSMUSG00000025888/ENSMUSG00000026029/ENSMUSG00000026536/ENSMUSG00000027995/ENSMUSG00000030579/ENSMUSG00000030793/ENSMUSG00000032508/ENSMUSG00000033538/ENSMUSG00000034947/ENSMUSG00000037849/ENSMUSG00000038058/ENSMUSG00000039005/ENSMUSG00000054203/ENSMUSG00000071203/ENSMUSG00000073489/…	24
BP	GO:0006909	phagocytosis	51/1273	249/16388	1.13521e-10	6.22438e-07	7.05512e-09	ENSMUSG00000000290/ENSMUSG00000003283/ENSMUSG00000014361/ENSMUSG00000015947/ENSMUSG00000020143/ENSMUSG00000020437/ENSMUSG00000022488/ENSMUSG00000022912/ENSMUSG00000024397/ENSMUSG00000026177/ENSMUSG00000026395/ENSMUSG00000026480/ENSMUSG00000026656/ENSMUSG00000027398/ENSMUSG00000027832/ENSMUSG00000027995/ENSMUSG00000028874/ENSMUSG00000029204/ENSMUSG00000029484/ENSMUSG00000029613/ENSMUSG00000030047/…	51
BP	GO:0071706	tumor necrosis factor superfamily cytokine production	41/1273	176/16388	1.26323e-10	6.92631e-07	7.74606e-09	ENSMUSG00000000982/ENSMUSG00000001123/ENSMUSG00000001166/ENSMUSG00000004040/ENSMUSG00000004266/ENSMUSG00000015568/ENSMUSG00000016496/ENSMUSG00000016528/ENSMUSG00000018930/ENSMUSG00000019777/ENSMUSG00000026395/ENSMUSG00000026896/ENSMUSG00000026928/ENSMUSG00000027399/ENSMUSG00000027995/ENSMUSG00000030579/ENSMUSG00000030793/ENSMUSG00000030921/ENSMUSG00000031101/ENSMUSG00000031639/ENSMUSG00000032041/…	41
BP	GO:0002449	lymphocyte mediated immunity	59/1273	313/16388	1.34373e-10	7.36765e-07	8.13122e-09	ENSMUSG00000001123/ENSMUSG00000004266/ENSMUSG00000006611/ENSMUSG00000015437/ENSMUSG00000015947/ENSMUSG00000016206/ENSMUSG00000020437/ENSMUSG00000020641/ENSMUSG00000022221/ENSMUSG00000022378/ENSMUSG00000022488/ENSMUSG00000022797/ENSMUSG00000023224/ENSMUSG00000023249/ENSMUSG00000024339/ENSMUSG00000025498/ENSMUSG00000026177/ENSMUSG00000026288/ENSMUSG00000026395/ENSMUSG00000026656/ENSMUSG00000026928/…	59
BP	GO:0002709	regulation of T cell mediated immunity	27/1273	86/16388	1.51698e-10	8.31762e-07	9.05527e-09	ENSMUSG00000006611/ENSMUSG00000016206/ENSMUSG00000020641/ENSMUSG00000022221/ENSMUSG00000022378/ENSMUSG00000022488/ENSMUSG00000024339/ENSMUSG00000026395/ENSMUSG00000027398/ENSMUSG00000031101/ENSMUSG00000031165/ENSMUSG00000035929/ENSMUSG00000037447/ENSMUSG00000039217/ENSMUSG00000049103/ENSMUSG00000053835/ENSMUSG00000056116/ENSMUSG00000060550/ENSMUSG00000060802/ENSMUSG00000061232/ENSMUSG00000062300/…	27
BP	GO:0032680	regulation of tumor necrosis factor production	40/1273	170/16388	1.53581e-10	8.42085e-07	9.05527e-09	ENSMUSG00000000982/ENSMUSG00000001123/ENSMUSG00000001166/ENSMUSG00000004040/ENSMUSG00000004266/ENSMUSG00000015568/ENSMUSG00000016528/ENSMUSG00000018930/ENSMUSG00000019777/ENSMUSG00000026395/ENSMUSG00000026896/ENSMUSG00000026928/ENSMUSG00000027399/ENSMUSG00000027995/ENSMUSG00000030579/ENSMUSG00000030793/ENSMUSG00000030921/ENSMUSG00000031101/ENSMUSG00000031639/ENSMUSG00000032041/ENSMUSG00000032508/…	40
BP	GO:0002711	positive regulation of T cell mediated immunity	22/1273	59/16388	1.77149e-10	9.71307e-07	1.03126e-08	ENSMUSG00000016206/ENSMUSG00000020641/ENSMUSG00000022378/ENSMUSG00000024339/ENSMUSG00000026395/ENSMUSG00000027398/ENSMUSG00000031101/ENSMUSG00000035929/ENSMUSG00000037447/ENSMUSG00000039217/ENSMUSG00000053835/ENSMUSG00000056116/ENSMUSG00000060550/ENSMUSG00000060802/ENSMUSG00000061232/ENSMUSG00000062300/ENSMUSG00000067212/ENSMUSG00000067235/ENSMUSG00000073409/ENSMUSG00000073411/ENSMUSG00000079491/…	22
BP	GO:0032722	positive regulation of chemokine production	24/1273	70/16388	2.03045e-10	1.11329e-06	1.15283e-08	ENSMUSG00000001123/ENSMUSG00000001166/ENSMUSG00000015568/ENSMUSG00000024079/ENSMUSG00000024397/ENSMUSG00000024621/ENSMUSG00000026928/ENSMUSG00000027398/ENSMUSG00000027399/ENSMUSG00000027947/ENSMUSG00000027995/ENSMUSG00000030748/ENSMUSG00000030793/ENSMUSG00000031639/ENSMUSG00000032041/ENSMUSG00000032508/ENSMUSG00000032661/ENSMUSG00000035042/ENSMUSG00000039005/ENSMUSG00000039217/ENSMUSG00000045322/…	24
BP	GO:0045824	negative regulation of innate immune response	24/1273	70/16388	2.03045e-10	1.11329e-06	1.15283e-08	ENSMUSG00000001123/ENSMUSG00000001166/ENSMUSG00000017830/ENSMUSG00000023224/ENSMUSG00000024339/ENSMUSG00000026946/ENSMUSG00000027639/ENSMUSG00000027951/ENSMUSG00000030111/ENSMUSG00000030966/ENSMUSG00000032661/ENSMUSG00000034422/ENSMUSG00000034708/ENSMUSG00000035692/ENSMUSG00000037321/ENSMUSG00000037849/ENSMUSG00000040033/ENSMUSG00000042726/ENSMUSG00000049734/ENSMUSG00000052776/ENSMUSG00000066861/…	24
BP	GO:0060337	type I interferon signaling pathway	19/1273	45/16388	2.49575e-10	1.36842e-06	1.38287e-08	ENSMUSG00000001166/ENSMUSG00000025492/ENSMUSG00000025498/ENSMUSG00000026104/ENSMUSG00000027514/ENSMUSG00000027639/ENSMUSG00000027951/ENSMUSG00000032508/ENSMUSG00000032661/ENSMUSG00000032690/ENSMUSG00000035692/ENSMUSG00000040033/ENSMUSG00000049734/ENSMUSG00000052776/ENSMUSG00000059108/ENSMUSG00000060591/ENSMUSG00000064215/ENSMUSG00000066861/ENSMUSG00000074151	19
BP	GO:0071357	cellular response to type I interferon	19/1273	45/16388	2.49575e-10	1.36842e-06	1.38287e-08	ENSMUSG00000001166/ENSMUSG00000025492/ENSMUSG00000025498/ENSMUSG00000026104/ENSMUSG00000027514/ENSMUSG00000027639/ENSMUSG00000027951/ENSMUSG00000032508/ENSMUSG00000032661/ENSMUSG00000032690/ENSMUSG00000035692/ENSMUSG00000040033/ENSMUSG00000049734/ENSMUSG00000052776/ENSMUSG00000059108/ENSMUSG00000060591/ENSMUSG00000064215/ENSMUSG00000066861/ENSMUSG00000074151	19
BP	GO:0002832	negative regulation of response to biotic stimulus	29/1273	100/16388	2.71025e-10	1.48603e-06	1.48385e-08	ENSMUSG00000001123/ENSMUSG00000001166/ENSMUSG00000006205/ENSMUSG00000017830/ENSMUSG00000023224/ENSMUSG00000024339/ENSMUSG00000024404/ENSMUSG00000026946/ENSMUSG00000027598/ENSMUSG00000027639/ENSMUSG00000027951/ENSMUSG00000030111/ENSMUSG00000030966/ENSMUSG00000032501/ENSMUSG00000032661/ENSMUSG00000034422/ENSMUSG00000034708/ENSMUSG00000035692/ENSMUSG00000037321/ENSMUSG00000037849/ENSMUSG00000039899/…	29
BP	GO:0002824	positive regulation of adaptive immune response based on somatic recombination of immune receptors built from immunoglobulin superfamily domains	32/1273	119/16388	2.81923e-10	1.54578e-06	1.52535e-08	ENSMUSG00000015947/ENSMUSG00000016206/ENSMUSG00000016496/ENSMUSG00000020641/ENSMUSG00000022378/ENSMUSG00000022797/ENSMUSG00000024339/ENSMUSG00000026177/ENSMUSG00000026395/ENSMUSG00000026928/ENSMUSG00000027398/ENSMUSG00000031101/ENSMUSG00000035929/ENSMUSG00000037447/ENSMUSG00000039217/ENSMUSG00000049103/ENSMUSG00000053835/ENSMUSG00000056116/ENSMUSG00000056220/ENSMUSG00000058715/ENSMUSG00000059498/…	32
BP	GO:0002821	positive regulation of adaptive immune response	33/1273	126/16388	3.17201e-10	1.73922e-06	1.69627e-08	ENSMUSG00000015947/ENSMUSG00000016206/ENSMUSG00000016496/ENSMUSG00000020641/ENSMUSG00000022378/ENSMUSG00000022797/ENSMUSG00000024339/ENSMUSG00000026177/ENSMUSG00000026395/ENSMUSG00000026928/ENSMUSG00000027398/ENSMUSG00000030793/ENSMUSG00000031101/ENSMUSG00000035929/ENSMUSG00000037447/ENSMUSG00000039217/ENSMUSG00000049103/ENSMUSG00000053835/ENSMUSG00000056116/ENSMUSG00000056220/ENSMUSG00000058715/…	33
BP	GO:0032640	tumor necrosis factor production	40/1273	174/16388	3.2504e-10	1.7822e-06	1.71821e-08	ENSMUSG00000000982/ENSMUSG00000001123/ENSMUSG00000001166/ENSMUSG00000004040/ENSMUSG00000004266/ENSMUSG00000015568/ENSMUSG00000016528/ENSMUSG00000018930/ENSMUSG00000019777/ENSMUSG00000026395/ENSMUSG00000026896/ENSMUSG00000026928/ENSMUSG00000027399/ENSMUSG00000027995/ENSMUSG00000030579/ENSMUSG00000030793/ENSMUSG00000030921/ENSMUSG00000031101/ENSMUSG00000031639/ENSMUSG00000032041/ENSMUSG00000032508/…	40
BP	GO:0031341	regulation of cell killing	30/1273	108/16388	4.28312e-10	2.34844e-06	2.21597e-08	ENSMUSG00000001123/ENSMUSG00000002111/ENSMUSG00000016206/ENSMUSG00000022221/ENSMUSG00000022378/ENSMUSG00000022488/ENSMUSG00000024339/ENSMUSG00000024959/ENSMUSG00000026395/ENSMUSG00000029380/ENSMUSG00000030579/ENSMUSG00000030786/ENSMUSG00000031731/ENSMUSG00000032076/ENSMUSG00000034116/ENSMUSG00000035385/ENSMUSG00000035929/ENSMUSG00000037321/ENSMUSG00000053835/ENSMUSG00000056116/ENSMUSG00000060550/…	30
BP	GO:0002366	leukocyte activation involved in immune response	51/1273	258/16388	4.28841e-10	2.35134e-06	2.21597e-08	ENSMUSG00000000290/ENSMUSG00000000562/ENSMUSG00000000693/ENSMUSG00000001123/ENSMUSG00000002111/ENSMUSG00000004040/ENSMUSG00000004707/ENSMUSG00000004709/ENSMUSG00000005413/ENSMUSG00000010358/ENSMUSG00000016206/ENSMUSG00000020143/ENSMUSG00000021453/ENSMUSG00000021624/ENSMUSG00000021998/ENSMUSG00000022488/ENSMUSG00000022797/ENSMUSG00000023249/ENSMUSG00000024300/ENSMUSG00000025178/ENSMUSG00000026177/…	51
BP	GO:0001562	response to protozoan	17/1273	37/16388	4.38145e-10	2.40235e-06	2.2389e-08	ENSMUSG00000000244/ENSMUSG00000003541/ENSMUSG00000026177/ENSMUSG00000028268/ENSMUSG00000029298/ENSMUSG00000030748/ENSMUSG00000030798/ENSMUSG00000032508/ENSMUSG00000034266/ENSMUSG00000039699/ENSMUSG00000040253/ENSMUSG00000041515/ENSMUSG00000047810/ENSMUSG00000054072/ENSMUSG00000069874/ENSMUSG00000104713/ENSMUSG00000105096	17
BP	GO:0097529	myeloid leukocyte migration	44/1273	205/16388	4.53431e-10	2.48616e-06	2.29154e-08	ENSMUSG00000000290/ENSMUSG00000000982/ENSMUSG00000002111/ENSMUSG00000005103/ENSMUSG00000009185/ENSMUSG00000009281/ENSMUSG00000014599/ENSMUSG00000018927/ENSMUSG00000018930/ENSMUSG00000019122/ENSMUSG00000021190/ENSMUSG00000022122/ENSMUSG00000022488/ENSMUSG00000022661/ENSMUSG00000023078/ENSMUSG00000024397/ENSMUSG00000024621/ENSMUSG00000026271/ENSMUSG00000026581/ENSMUSG00000027398/ENSMUSG00000027399/…	44
BP	GO:0002476	antigen processing and presentation of endogenous peptide antigen via MHC class Ib	12/1273	18/16388	5.48957e-10	3.00993e-06	2.71465e-08	ENSMUSG00000016206/ENSMUSG00000024339/ENSMUSG00000035929/ENSMUSG00000053835/ENSMUSG00000056116/ENSMUSG00000060550/ENSMUSG00000061232/ENSMUSG00000067212/ENSMUSG00000067235/ENSMUSG00000073409/ENSMUSG00000073411/ENSMUSG00000079491	12
BP	GO:0002484	antigen processing and presentation of endogenous peptide antigen via MHC class I via ER pathway	12/1273	18/16388	5.48957e-10	3.00993e-06	2.71465e-08	ENSMUSG00000016206/ENSMUSG00000024339/ENSMUSG00000035929/ENSMUSG00000053835/ENSMUSG00000056116/ENSMUSG00000060550/ENSMUSG00000061232/ENSMUSG00000067212/ENSMUSG00000067235/ENSMUSG00000073409/ENSMUSG00000073411/ENSMUSG00000079491	12
BP	GO:0032943	mononuclear cell proliferation	54/1273	285/16388	6.72577e-10	3.68774e-06	3.29058e-08	ENSMUSG00000000290/ENSMUSG00000001123/ENSMUSG00000004266/ENSMUSG00000004709/ENSMUSG00000014599/ENSMUSG00000016496/ENSMUSG00000017009/ENSMUSG00000020143/ENSMUSG00000021624/ENSMUSG00000021782/ENSMUSG00000022221/ENSMUSG00000022488/ENSMUSG00000022797/ENSMUSG00000022901/ENSMUSG00000024397/ENSMUSG00000024621/ENSMUSG00000026177/ENSMUSG00000026288/ENSMUSG00000026395/ENSMUSG00000026656/ENSMUSG00000027398/…	54
BP	GO:0002263	cell activation involved in immune response	51/1273	262/16388	7.54989e-10	4.1396e-06	3.6549e-08	ENSMUSG00000000290/ENSMUSG00000000562/ENSMUSG00000000693/ENSMUSG00000001123/ENSMUSG00000002111/ENSMUSG00000004040/ENSMUSG00000004707/ENSMUSG00000004709/ENSMUSG00000005413/ENSMUSG00000010358/ENSMUSG00000016206/ENSMUSG00000020143/ENSMUSG00000021453/ENSMUSG00000021624/ENSMUSG00000021998/ENSMUSG00000022488/ENSMUSG00000022797/ENSMUSG00000023249/ENSMUSG00000024300/ENSMUSG00000025178/ENSMUSG00000026177/…	51
BP	GO:0032731	positive regulation of interleukin-1 beta production	21/1273	58/16388	8.67573e-10	4.7569e-06	4.15617e-08	ENSMUSG00000000982/ENSMUSG00000004040/ENSMUSG00000015568/ENSMUSG00000025888/ENSMUSG00000026029/ENSMUSG00000026536/ENSMUSG00000027995/ENSMUSG00000030579/ENSMUSG00000030793/ENSMUSG00000032508/ENSMUSG00000033538/ENSMUSG00000034947/ENSMUSG00000037849/ENSMUSG00000038058/ENSMUSG00000039005/ENSMUSG00000054203/ENSMUSG00000071203/ENSMUSG00000073489/ENSMUSG00000073490/ENSMUSG00000090272/ENSMUSG00000105504	21
BP	GO:0002475	antigen processing and presentation via MHC class Ib	13/1273	22/16388	9.05081e-10	4.96256e-06	4.29116e-08	ENSMUSG00000016206/ENSMUSG00000024339/ENSMUSG00000035929/ENSMUSG00000053835/ENSMUSG00000056116/ENSMUSG00000060550/ENSMUSG00000060802/ENSMUSG00000061232/ENSMUSG00000067212/ENSMUSG00000067235/ENSMUSG00000073409/ENSMUSG00000073411/ENSMUSG00000079491	13
BP	GO:0032755	positive regulation of interleukin-6 production	28/1273	99/16388	1.03694e-09	5.68552e-06	4.86613e-08	ENSMUSG00000001123/ENSMUSG00000004040/ENSMUSG00000015568/ENSMUSG00000024397/ENSMUSG00000026896/ENSMUSG00000026928/ENSMUSG00000027398/ENSMUSG00000027399/ENSMUSG00000027947/ENSMUSG00000027995/ENSMUSG00000028581/ENSMUSG00000030579/ENSMUSG00000030793/ENSMUSG00000031639/ENSMUSG00000032041/ENSMUSG00000032508/ENSMUSG00000034330/ENSMUSG00000034947/ENSMUSG00000036908/ENSMUSG00000037447/ENSMUSG00000038058/…	28
BP	GO:0050866	negative regulation of cell activation	43/1273	204/16388	1.29271e-09	7.08794e-06	6.00517e-08	ENSMUSG00000000244/ENSMUSG00000000693/ENSMUSG00000001123/ENSMUSG00000002111/ENSMUSG00000002985/ENSMUSG00000004266/ENSMUSG00000005413/ENSMUSG00000006611/ENSMUSG00000013707/ENSMUSG00000014361/ENSMUSG00000016496/ENSMUSG00000017009/ENSMUSG00000017446/ENSMUSG00000021782/ENSMUSG00000022488/ENSMUSG00000022661/ENSMUSG00000022901/ENSMUSG00000022952/ENSMUSG00000023249/ENSMUSG00000026288/ENSMUSG00000026656/…	43
BP	GO:0097530	granulocyte migration	34/1273	140/16388	1.49926e-09	8.22042e-06	6.895e-08	ENSMUSG00000000290/ENSMUSG00000000982/ENSMUSG00000005103/ENSMUSG00000009185/ENSMUSG00000009281/ENSMUSG00000014599/ENSMUSG00000018927/ENSMUSG00000018930/ENSMUSG00000019122/ENSMUSG00000022488/ENSMUSG00000023078/ENSMUSG00000024621/ENSMUSG00000026581/ENSMUSG00000027398/ENSMUSG00000027399/ENSMUSG00000029204/ENSMUSG00000029304/ENSMUSG00000029380/ENSMUSG00000030786/ENSMUSG00000032041/ENSMUSG00000032508/…	34
BP	GO:0042832	defense response to protozoan	16/1273	35/16388	1.57699e-09	8.64661e-06	7.18067e-08	ENSMUSG00000000244/ENSMUSG00000026177/ENSMUSG00000028268/ENSMUSG00000029298/ENSMUSG00000030748/ENSMUSG00000030798/ENSMUSG00000032508/ENSMUSG00000034266/ENSMUSG00000039699/ENSMUSG00000040253/ENSMUSG00000041515/ENSMUSG00000047810/ENSMUSG00000054072/ENSMUSG00000069874/ENSMUSG00000104713/ENSMUSG00000105096	16
BP	GO:1990266	neutrophil migration	30/1273	114/16388	1.78e-09	9.75975e-06	8.02562e-08	ENSMUSG00000000290/ENSMUSG00000000982/ENSMUSG00000005103/ENSMUSG00000009185/ENSMUSG00000018927/ENSMUSG00000018930/ENSMUSG00000019122/ENSMUSG00000022488/ENSMUSG00000023078/ENSMUSG00000026581/ENSMUSG00000027398/ENSMUSG00000027399/ENSMUSG00000029204/ENSMUSG00000029304/ENSMUSG00000029380/ENSMUSG00000030786/ENSMUSG00000032041/ENSMUSG00000032508/ENSMUSG00000033220/ENSMUSG00000034116/ENSMUSG00000034855/…	30
BP	GO:0035455	response to interferon-alpha	14/1273	27/16388	2.08031e-09	1.14063e-05	9.24521e-08	ENSMUSG00000001166/ENSMUSG00000024079/ENSMUSG00000025492/ENSMUSG00000027951/ENSMUSG00000034459/ENSMUSG00000045932/ENSMUSG00000046718/ENSMUSG00000052776/ENSMUSG00000059108/ENSMUSG00000060591/ENSMUSG00000066861/ENSMUSG00000073489/ENSMUSG00000074896/ENSMUSG00000078922	14
BP	GO:0071674	mononuclear cell migration	38/1273	170/16388	2.0907e-09	1.14633e-05	9.24521e-08	ENSMUSG00000000982/ENSMUSG00000001123/ENSMUSG00000002111/ENSMUSG00000009185/ENSMUSG00000009281/ENSMUSG00000014599/ENSMUSG00000018927/ENSMUSG00000018930/ENSMUSG00000019122/ENSMUSG00000020437/ENSMUSG00000021190/ENSMUSG00000021508/ENSMUSG00000022221/ENSMUSG00000022661/ENSMUSG00000023078/ENSMUSG00000024397/ENSMUSG00000024621/ENSMUSG00000028108/ENSMUSG00000030793/ENSMUSG00000031207/ENSMUSG00000032076/…	38
BP	GO:0044403	biological process involved in symbiotic interaction	42/1273	200/16388	2.26137e-09	1.23991e-05	9.90468e-08	ENSMUSG00000000275/ENSMUSG00000002985/ENSMUSG00000009185/ENSMUSG00000015950/ENSMUSG00000022587/ENSMUSG00000023830/ENSMUSG00000024621/ENSMUSG00000024959/ENSMUSG00000025492/ENSMUSG00000026193/ENSMUSG00000026928/ENSMUSG00000027315/ENSMUSG00000027322/ENSMUSG00000027832/ENSMUSG00000028268/ENSMUSG00000029298/ENSMUSG00000029380/ENSMUSG00000030921/ENSMUSG00000030966/ENSMUSG00000032012/ENSMUSG00000032508/…	42
BP	GO:0071621	granulocyte chemotaxis	30/1273	116/16388	2.78981e-09	1.52965e-05	1.20524e-07	ENSMUSG00000000290/ENSMUSG00000000982/ENSMUSG00000009185/ENSMUSG00000009281/ENSMUSG00000014599/ENSMUSG00000018927/ENSMUSG00000018930/ENSMUSG00000019122/ENSMUSG00000022488/ENSMUSG00000023078/ENSMUSG00000024621/ENSMUSG00000026581/ENSMUSG00000027398/ENSMUSG00000029304/ENSMUSG00000029380/ENSMUSG00000030786/ENSMUSG00000032041/ENSMUSG00000033220/ENSMUSG00000034116/ENSMUSG00000034855/ENSMUSG00000035042/…	30
BP	GO:0002706	regulation of lymphocyte mediated immunity	39/1273	179/16388	2.80412e-09	1.5375e-05	1.20524e-07	ENSMUSG00000001123/ENSMUSG00000004266/ENSMUSG00000006611/ENSMUSG00000015947/ENSMUSG00000016206/ENSMUSG00000020641/ENSMUSG00000022221/ENSMUSG00000022378/ENSMUSG00000022488/ENSMUSG00000022797/ENSMUSG00000023249/ENSMUSG00000024339/ENSMUSG00000026395/ENSMUSG00000026656/ENSMUSG00000027398/ENSMUSG00000031101/ENSMUSG00000031165/ENSMUSG00000031731/ENSMUSG00000032076/ENSMUSG00000034116/ENSMUSG00000035929/…	39
BP	GO:0050830	defense response to Gram-positive bacterium	23/1273	73/16388	3.19762e-09	1.75326e-05	1.36164e-07	ENSMUSG00000003283/ENSMUSG00000006445/ENSMUSG00000009281/ENSMUSG00000015950/ENSMUSG00000024300/ENSMUSG00000026928/ENSMUSG00000027995/ENSMUSG00000028268/ENSMUSG00000028362/ENSMUSG00000028874/ENSMUSG00000029298/ENSMUSG00000030793/ENSMUSG00000032041/ENSMUSG00000032508/ENSMUSG00000035279/ENSMUSG00000038058/ENSMUSG00000040253/ENSMUSG00000046805/ENSMUSG00000049130/ENSMUSG00000054717/ENSMUSG00000060802/…	23
BP	GO:0046651	lymphocyte proliferation	52/1273	282/16388	3.72209e-09	2.04082e-05	1.57043e-07	ENSMUSG00000000290/ENSMUSG00000001123/ENSMUSG00000004266/ENSMUSG00000004709/ENSMUSG00000016496/ENSMUSG00000017009/ENSMUSG00000020143/ENSMUSG00000021624/ENSMUSG00000021782/ENSMUSG00000022221/ENSMUSG00000022488/ENSMUSG00000022797/ENSMUSG00000022901/ENSMUSG00000024397/ENSMUSG00000026177/ENSMUSG00000026288/ENSMUSG00000026395/ENSMUSG00000026656/ENSMUSG00000027398/ENSMUSG00000027399/ENSMUSG00000027598/…	52
BP	GO:0030099	myeloid cell differentiation	64/1273	383/16388	3.80047e-09	2.0838e-05	1.58892e-07	ENSMUSG00000000982/ENSMUSG00000002111/ENSMUSG00000004040/ENSMUSG00000004266/ENSMUSG00000005103/ENSMUSG00000005609/ENSMUSG00000006445/ENSMUSG00000014599/ENSMUSG00000018654/ENSMUSG00000020745/ENSMUSG00000021250/ENSMUSG00000021792/ENSMUSG00000022488/ENSMUSG00000022672/ENSMUSG00000022797/ENSMUSG00000022831/ENSMUSG00000022952/ENSMUSG00000024621/ENSMUSG00000024955/ENSMUSG00000026029/ENSMUSG00000026104/…	64
BP	GO:0070661	leukocyte proliferation	55/1273	307/16388	3.89e-09	2.13289e-05	1.6117e-07	ENSMUSG00000000290/ENSMUSG00000001123/ENSMUSG00000004266/ENSMUSG00000004709/ENSMUSG00000014599/ENSMUSG00000016496/ENSMUSG00000017009/ENSMUSG00000020143/ENSMUSG00000021624/ENSMUSG00000021782/ENSMUSG00000022221/ENSMUSG00000022488/ENSMUSG00000022797/ENSMUSG00000022901/ENSMUSG00000024397/ENSMUSG00000024621/ENSMUSG00000026177/ENSMUSG00000026288/ENSMUSG00000026395/ENSMUSG00000026656/ENSMUSG00000027398/…	55
BP	GO:0002253	activation of immune response	54/1273	299/16388	4.01715e-09	2.2026e-05	1.64952e-07	ENSMUSG00000002699/ENSMUSG00000004266/ENSMUSG00000020437/ENSMUSG00000022488/ENSMUSG00000022672/ENSMUSG00000022752/ENSMUSG00000023224/ENSMUSG00000024349/ENSMUSG00000026395/ENSMUSG00000026536/ENSMUSG00000027398/ENSMUSG00000027514/ENSMUSG00000027995/ENSMUSG00000028581/ENSMUSG00000030111/ENSMUSG00000030579/ENSMUSG00000030793/ENSMUSG00000030921/ENSMUSG00000031010/ENSMUSG00000032344/ENSMUSG00000032372/…	54
BP	GO:0030595	leukocyte chemotaxis	43/1273	212/16388	4.45241e-09	2.44126e-05	1.81207e-07	ENSMUSG00000000290/ENSMUSG00000000982/ENSMUSG00000002111/ENSMUSG00000009185/ENSMUSG00000009281/ENSMUSG00000014599/ENSMUSG00000018927/ENSMUSG00000018930/ENSMUSG00000019122/ENSMUSG00000021190/ENSMUSG00000021508/ENSMUSG00000022122/ENSMUSG00000022488/ENSMUSG00000023078/ENSMUSG00000024397/ENSMUSG00000024621/ENSMUSG00000026271/ENSMUSG00000026581/ENSMUSG00000027398/ENSMUSG00000029304/ENSMUSG00000029380/…	43
BP	GO:0002486	antigen processing and presentation of endogenous peptide antigen via MHC class I via ER pathway, TAP-independent	11/1273	17/16388	4.7632e-09	2.61166e-05	1.92155e-07	ENSMUSG00000016206/ENSMUSG00000035929/ENSMUSG00000053835/ENSMUSG00000056116/ENSMUSG00000060550/ENSMUSG00000061232/ENSMUSG00000067212/ENSMUSG00000067235/ENSMUSG00000073409/ENSMUSG00000073411/ENSMUSG00000079491	11
BP	GO:0042098	T cell proliferation	42/1273	205/16388	4.91876e-09	2.69696e-05	1.96706e-07	ENSMUSG00000000290/ENSMUSG00000001123/ENSMUSG00000004266/ENSMUSG00000004709/ENSMUSG00000016496/ENSMUSG00000017009/ENSMUSG00000020143/ENSMUSG00000021782/ENSMUSG00000022221/ENSMUSG00000022488/ENSMUSG00000022797/ENSMUSG00000022901/ENSMUSG00000024397/ENSMUSG00000026177/ENSMUSG00000026395/ENSMUSG00000027398/ENSMUSG00000027399/ENSMUSG00000027598/ENSMUSG00000028581/ENSMUSG00000028633/ENSMUSG00000030786/…	42
BP	GO:0002275	myeloid cell activation involved in immune response	26/1273	93/16388	5.34012e-09	2.92799e-05	2.09905e-07	ENSMUSG00000000290/ENSMUSG00000000562/ENSMUSG00000002111/ENSMUSG00000005413/ENSMUSG00000010358/ENSMUSG00000020143/ENSMUSG00000024300/ENSMUSG00000025178/ENSMUSG00000026946/ENSMUSG00000028874/ENSMUSG00000029484/ENSMUSG00000030579/ENSMUSG00000030748/ENSMUSG00000030786/ENSMUSG00000030793/ENSMUSG00000032508/ENSMUSG00000033220/ENSMUSG00000034330/ENSMUSG00000034708/ENSMUSG00000035673/ENSMUSG00000040751/…	26
BP	GO:0030593	neutrophil chemotaxis	26/1273	93/16388	5.34012e-09	2.92799e-05	2.09905e-07	ENSMUSG00000000290/ENSMUSG00000000982/ENSMUSG00000009185/ENSMUSG00000018927/ENSMUSG00000018930/ENSMUSG00000019122/ENSMUSG00000022488/ENSMUSG00000023078/ENSMUSG00000026581/ENSMUSG00000027398/ENSMUSG00000029304/ENSMUSG00000029380/ENSMUSG00000030786/ENSMUSG00000032041/ENSMUSG00000033220/ENSMUSG00000034116/ENSMUSG00000034855/ENSMUSG00000035042/ENSMUSG00000035352/ENSMUSG00000035373/ENSMUSG00000035385/…	26
BP	GO:0002695	negative regulation of leukocyte activation	39/1273	183/16388	5.43799e-09	2.98165e-05	2.11183e-07	ENSMUSG00000000244/ENSMUSG00000000693/ENSMUSG00000001123/ENSMUSG00000002111/ENSMUSG00000004266/ENSMUSG00000005413/ENSMUSG00000006611/ENSMUSG00000013707/ENSMUSG00000014361/ENSMUSG00000016496/ENSMUSG00000017009/ENSMUSG00000021782/ENSMUSG00000022488/ENSMUSG00000022661/ENSMUSG00000022901/ENSMUSG00000022952/ENSMUSG00000023249/ENSMUSG00000026288/ENSMUSG00000026656/ENSMUSG00000027598/ENSMUSG00000028581/…	39
BP	GO:0050688	regulation of defense response to virus	22/1273	69/16388	5.46447e-09	2.99617e-05	2.11183e-07	ENSMUSG00000000244/ENSMUSG00000006205/ENSMUSG00000009585/ENSMUSG00000017830/ENSMUSG00000021277/ENSMUSG00000022752/ENSMUSG00000022906/ENSMUSG00000024349/ENSMUSG00000024404/ENSMUSG00000026104/ENSMUSG00000027398/ENSMUSG00000027598/ENSMUSG00000029826/ENSMUSG00000030793/ENSMUSG00000030798/ENSMUSG00000032344/ENSMUSG00000035042/ENSMUSG00000036986/ENSMUSG00000039899/ENSMUSG00000040296/ENSMUSG00000042699/…	22
BP	GO:0072676	lymphocyte migration	27/1273	101/16388	7.92066e-09	4.3429e-05	3.03556e-07	ENSMUSG00000000982/ENSMUSG00000001123/ENSMUSG00000009185/ENSMUSG00000018927/ENSMUSG00000018930/ENSMUSG00000019122/ENSMUSG00000020437/ENSMUSG00000021508/ENSMUSG00000022221/ENSMUSG00000022661/ENSMUSG00000023078/ENSMUSG00000024397/ENSMUSG00000028108/ENSMUSG00000030793/ENSMUSG00000031207/ENSMUSG00000032076/ENSMUSG00000034855/ENSMUSG00000035042/ENSMUSG00000035352/ENSMUSG00000035373/ENSMUSG00000035385/…	27
BP	GO:0032642	regulation of chemokine production	26/1273	95/16388	8.73335e-09	4.78849e-05	3.31936e-07	ENSMUSG00000001123/ENSMUSG00000001166/ENSMUSG00000006445/ENSMUSG00000015568/ENSMUSG00000022534/ENSMUSG00000024079/ENSMUSG00000024397/ENSMUSG00000024621/ENSMUSG00000026928/ENSMUSG00000027398/ENSMUSG00000027399/ENSMUSG00000027947/ENSMUSG00000027995/ENSMUSG00000030748/ENSMUSG00000030793/ENSMUSG00000031639/ENSMUSG00000032041/ENSMUSG00000032508/ENSMUSG00000032661/ENSMUSG00000035042/ENSMUSG00000039005/…	26
BP	GO:0046596	regulation of viral entry into host cell	17/1273	44/16388	1.11965e-08	6.13903e-05	4.22066e-07	ENSMUSG00000000275/ENSMUSG00000022587/ENSMUSG00000025492/ENSMUSG00000027832/ENSMUSG00000030921/ENSMUSG00000030966/ENSMUSG00000039853/ENSMUSG00000043279/ENSMUSG00000052749/ENSMUSG00000056144/ENSMUSG00000057143/ENSMUSG00000057596/ENSMUSG00000059108/ENSMUSG00000060591/ENSMUSG00000062300/ENSMUSG00000066258/ENSMUSG00000078616	17
BP	GO:0001959	regulation of cytokine-mediated signaling pathway	29/1273	116/16388	1.17783e-08	6.45804e-05	4.40389e-07	ENSMUSG00000001166/ENSMUSG00000014599/ENSMUSG00000017837/ENSMUSG00000020745/ENSMUSG00000022906/ENSMUSG00000025498/ENSMUSG00000025888/ENSMUSG00000026395/ENSMUSG00000026981/ENSMUSG00000027514/ENSMUSG00000027639/ENSMUSG00000027951/ENSMUSG00000028108/ENSMUSG00000028581/ENSMUSG00000030793/ENSMUSG00000032661/ENSMUSG00000034422/ENSMUSG00000035692/ENSMUSG00000036990/ENSMUSG00000038037/ENSMUSG00000040033/…	29
BP	GO:0060326	cell chemotaxis	51/1273	284/16388	1.31937e-08	7.23409e-05	4.89331e-07	ENSMUSG00000000290/ENSMUSG00000000982/ENSMUSG00000002111/ENSMUSG00000006445/ENSMUSG00000009185/ENSMUSG00000009281/ENSMUSG00000014599/ENSMUSG00000018927/ENSMUSG00000018930/ENSMUSG00000019122/ENSMUSG00000021190/ENSMUSG00000021508/ENSMUSG00000022122/ENSMUSG00000022488/ENSMUSG00000023078/ENSMUSG00000024397/ENSMUSG00000024486/ENSMUSG00000024621/ENSMUSG00000026271/ENSMUSG00000026581/ENSMUSG00000026923/…	51
BP	GO:0032635	interleukin-6 production	35/1273	159/16388	1.36661e-08	7.49313e-05	5.02798e-07	ENSMUSG00000001123/ENSMUSG00000004040/ENSMUSG00000004266/ENSMUSG00000015568/ENSMUSG00000016528/ENSMUSG00000022488/ENSMUSG00000022661/ENSMUSG00000024397/ENSMUSG00000026288/ENSMUSG00000026896/ENSMUSG00000026928/ENSMUSG00000027398/ENSMUSG00000027399/ENSMUSG00000027947/ENSMUSG00000027995/ENSMUSG00000028581/ENSMUSG00000030579/ENSMUSG00000030793/ENSMUSG00000030921/ENSMUSG00000031639/ENSMUSG00000032041/…	35
BP	GO:0032675	regulation of interleukin-6 production	34/1273	153/16388	1.70593e-08	9.3536e-05	6.22657e-07	ENSMUSG00000001123/ENSMUSG00000004040/ENSMUSG00000004266/ENSMUSG00000015568/ENSMUSG00000016528/ENSMUSG00000022488/ENSMUSG00000022661/ENSMUSG00000024397/ENSMUSG00000026288/ENSMUSG00000026896/ENSMUSG00000026928/ENSMUSG00000027398/ENSMUSG00000027399/ENSMUSG00000027947/ENSMUSG00000027995/ENSMUSG00000028581/ENSMUSG00000030579/ENSMUSG00000030793/ENSMUSG00000030921/ENSMUSG00000031639/ENSMUSG00000032041/…	34
BP	GO:0060700	regulation of ribonuclease activity	9/1273	12/16388	1.77857e-08	9.75189e-05	6.44058e-07	ENSMUSG00000001166/ENSMUSG00000029561/ENSMUSG00000029605/ENSMUSG00000032661/ENSMUSG00000032690/ENSMUSG00000041827/ENSMUSG00000052776/ENSMUSG00000058355/ENSMUSG00000066861	9
BP	GO:0071675	regulation of mononuclear cell migration	28/1273	112/16388	2.09714e-08	0.000114986	7.53489e-07	ENSMUSG00000001123/ENSMUSG00000002111/ENSMUSG00000009281/ENSMUSG00000014599/ENSMUSG00000021190/ENSMUSG00000021508/ENSMUSG00000022221/ENSMUSG00000022661/ENSMUSG00000023078/ENSMUSG00000024397/ENSMUSG00000024621/ENSMUSG00000028108/ENSMUSG00000030793/ENSMUSG00000031207/ENSMUSG00000034855/ENSMUSG00000035042/ENSMUSG00000035352/ENSMUSG00000035373/ENSMUSG00000035385/ENSMUSG00000037411/ENSMUSG00000040552/…	28
BP	GO:0032602	chemokine production	26/1273	99/16388	2.23043e-08	0.000122295	7.95167e-07	ENSMUSG00000001123/ENSMUSG00000001166/ENSMUSG00000006445/ENSMUSG00000015568/ENSMUSG00000022534/ENSMUSG00000024079/ENSMUSG00000024397/ENSMUSG00000024621/ENSMUSG00000026928/ENSMUSG00000027398/ENSMUSG00000027399/ENSMUSG00000027947/ENSMUSG00000027995/ENSMUSG00000030748/ENSMUSG00000030793/ENSMUSG00000031639/ENSMUSG00000032041/ENSMUSG00000032508/ENSMUSG00000032661/ENSMUSG00000035042/ENSMUSG00000039005/…	26
BP	GO:0007159	leukocyte cell-cell adhesion	57/1273	340/16388	2.41499e-08	0.000132414	8.54338e-07	ENSMUSG00000000290/ENSMUSG00000000693/ENSMUSG00000001123/ENSMUSG00000004266/ENSMUSG00000004709/ENSMUSG00000006611/ENSMUSG00000013707/ENSMUSG00000016496/ENSMUSG00000017009/ENSMUSG00000018654/ENSMUSG00000021782/ENSMUSG00000022367/ENSMUSG00000022378/ENSMUSG00000022488/ENSMUSG00000022797/ENSMUSG00000022901/ENSMUSG00000022952/ENSMUSG00000024397/ENSMUSG00000024959/ENSMUSG00000024965/ENSMUSG00000026395/…	57
BP	GO:0032944	regulation of mononuclear cell proliferation	43/1273	225/16388	2.83031e-08	0.000155186	9.93623e-07	ENSMUSG00000001123/ENSMUSG00000004266/ENSMUSG00000004709/ENSMUSG00000014599/ENSMUSG00000016496/ENSMUSG00000017009/ENSMUSG00000021782/ENSMUSG00000022221/ENSMUSG00000022488/ENSMUSG00000022797/ENSMUSG00000022901/ENSMUSG00000024397/ENSMUSG00000024621/ENSMUSG00000026288/ENSMUSG00000026395/ENSMUSG00000026656/ENSMUSG00000027398/ENSMUSG00000027399/ENSMUSG00000027598/ENSMUSG00000028581/ENSMUSG00000030579/…	43
BP	GO:0002687	positive regulation of leukocyte migration	32/1273	144/16388	4.46509e-08	0.000244821	1.55566e-06	ENSMUSG00000000562/ENSMUSG00000001123/ENSMUSG00000002111/ENSMUSG00000009281/ENSMUSG00000014599/ENSMUSG00000021190/ENSMUSG00000021508/ENSMUSG00000022488/ENSMUSG00000023078/ENSMUSG00000024397/ENSMUSG00000024621/ENSMUSG00000026580/ENSMUSG00000026581/ENSMUSG00000026582/ENSMUSG00000027398/ENSMUSG00000027399/ENSMUSG00000027995/ENSMUSG00000030793/ENSMUSG00000032041/ENSMUSG00000033220/ENSMUSG00000034855/…	32
BP	GO:0031663	lipopolysaccharide-mediated signaling pathway	19/1273	59/16388	4.99451e-08	0.000273849	1.72703e-06	ENSMUSG00000002111/ENSMUSG00000021423/ENSMUSG00000021624/ENSMUSG00000026104/ENSMUSG00000027398/ENSMUSG00000030921/ENSMUSG00000032501/ENSMUSG00000032508/ENSMUSG00000034330/ENSMUSG00000035042/ENSMUSG00000035352/ENSMUSG00000035385/ENSMUSG00000039005/ENSMUSG00000039217/ENSMUSG00000042228/ENSMUSG00000057135/ENSMUSG00000057143/ENSMUSG00000057596/ENSMUSG00000066258	19
BP	GO:0002224	toll-like receptor signaling pathway	28/1273	117/16388	5.79211e-08	0.000317582	1.97316e-06	ENSMUSG00000001123/ENSMUSG00000001166/ENSMUSG00000010358/ENSMUSG00000016528/ENSMUSG00000020641/ENSMUSG00000021277/ENSMUSG00000021624/ENSMUSG00000022901/ENSMUSG00000025017/ENSMUSG00000025058/ENSMUSG00000025498/ENSMUSG00000026946/ENSMUSG00000027995/ENSMUSG00000030921/ENSMUSG00000031639/ENSMUSG00000032041/ENSMUSG00000032508/ENSMUSG00000034330/ENSMUSG00000036908/ENSMUSG00000036990/ENSMUSG00000039005/…	28
BP	GO:0032612	interleukin-1 production	28/1273	117/16388	5.79211e-08	0.000317582	1.97316e-06	ENSMUSG00000000982/ENSMUSG00000001123/ENSMUSG00000004040/ENSMUSG00000015568/ENSMUSG00000019777/ENSMUSG00000021248/ENSMUSG00000022534/ENSMUSG00000025888/ENSMUSG00000026029/ENSMUSG00000026536/ENSMUSG00000027398/ENSMUSG00000027995/ENSMUSG00000030579/ENSMUSG00000030793/ENSMUSG00000032508/ENSMUSG00000033538/ENSMUSG00000034947/ENSMUSG00000036986/ENSMUSG00000037849/ENSMUSG00000038058/ENSMUSG00000039005/…	28
BP	GO:0070663	regulation of leukocyte proliferation	44/1273	239/16388	6.16106e-08	0.000337811	2.08341e-06	ENSMUSG00000001123/ENSMUSG00000004266/ENSMUSG00000004709/ENSMUSG00000014599/ENSMUSG00000016496/ENSMUSG00000017009/ENSMUSG00000021782/ENSMUSG00000022221/ENSMUSG00000022488/ENSMUSG00000022797/ENSMUSG00000022901/ENSMUSG00000024397/ENSMUSG00000024621/ENSMUSG00000026288/ENSMUSG00000026395/ENSMUSG00000026656/ENSMUSG00000027398/ENSMUSG00000027399/ENSMUSG00000027598/ENSMUSG00000028581/ENSMUSG00000030579/…	44
BP	GO:0051092	positive regulation of NF-kappaB transcription factor activity	32/1273	146/16388	6.30213e-08	0.000345546	2.11556e-06	ENSMUSG00000000275/ENSMUSG00000000290/ENSMUSG00000004040/ENSMUSG00000022221/ENSMUSG00000022797/ENSMUSG00000024079/ENSMUSG00000026928/ENSMUSG00000027398/ENSMUSG00000027995/ENSMUSG00000028072/ENSMUSG00000028179/ENSMUSG00000029840/ENSMUSG00000030793/ENSMUSG00000030921/ENSMUSG00000030966/ENSMUSG00000031639/ENSMUSG00000032041/ENSMUSG00000032508/ENSMUSG00000034330/ENSMUSG00000038058/ENSMUSG00000039005/…	32
BP	GO:0032652	regulation of interleukin-1 production	27/1273	111/16388	6.92525e-08	0.000379711	2.30789e-06	ENSMUSG00000000982/ENSMUSG00000001123/ENSMUSG00000004040/ENSMUSG00000015568/ENSMUSG00000019777/ENSMUSG00000021248/ENSMUSG00000022534/ENSMUSG00000025888/ENSMUSG00000026029/ENSMUSG00000026536/ENSMUSG00000027995/ENSMUSG00000030579/ENSMUSG00000030793/ENSMUSG00000032508/ENSMUSG00000033538/ENSMUSG00000034947/ENSMUSG00000036986/ENSMUSG00000037849/ENSMUSG00000038058/ENSMUSG00000039005/ENSMUSG00000054203/…	27
BP	GO:0002573	myeloid leukocyte differentiation	41/1273	216/16388	7.21053e-08	0.000395353	2.38567e-06	ENSMUSG00000000982/ENSMUSG00000002111/ENSMUSG00000006445/ENSMUSG00000014599/ENSMUSG00000018654/ENSMUSG00000020745/ENSMUSG00000021250/ENSMUSG00000021792/ENSMUSG00000022797/ENSMUSG00000022831/ENSMUSG00000022952/ENSMUSG00000024621/ENSMUSG00000024955/ENSMUSG00000026029/ENSMUSG00000026288/ENSMUSG00000027995/ENSMUSG00000029613/ENSMUSG00000030339/ENSMUSG00000030579/ENSMUSG00000030786/ENSMUSG00000032293/…	41
BP	GO:0052372	modulation by symbiont of entry into host	17/1273	49/16388	7.29642e-08	0.000400063	2.39685e-06	ENSMUSG00000000275/ENSMUSG00000022587/ENSMUSG00000025492/ENSMUSG00000027832/ENSMUSG00000030921/ENSMUSG00000030966/ENSMUSG00000039853/ENSMUSG00000043279/ENSMUSG00000052749/ENSMUSG00000056144/ENSMUSG00000057143/ENSMUSG00000057596/ENSMUSG00000059108/ENSMUSG00000060591/ENSMUSG00000062300/ENSMUSG00000066258/ENSMUSG00000078616	17
BP	GO:0032611	interleukin-1 beta production	25/1273	98/16388	7.72987e-08	0.000423829	2.52122e-06	ENSMUSG00000000982/ENSMUSG00000004040/ENSMUSG00000015568/ENSMUSG00000022534/ENSMUSG00000025888/ENSMUSG00000026029/ENSMUSG00000026536/ENSMUSG00000027398/ENSMUSG00000027995/ENSMUSG00000030579/ENSMUSG00000030793/ENSMUSG00000032508/ENSMUSG00000033538/ENSMUSG00000034947/ENSMUSG00000036986/ENSMUSG00000037849/ENSMUSG00000038058/ENSMUSG00000039005/ENSMUSG00000054203/ENSMUSG00000067586/ENSMUSG00000071203/…	25
BP	GO:0002708	positive regulation of lymphocyte mediated immunity	29/1273	126/16388	8.44197e-08	0.000462873	2.7341e-06	ENSMUSG00000015947/ENSMUSG00000016206/ENSMUSG00000020641/ENSMUSG00000022378/ENSMUSG00000022797/ENSMUSG00000024339/ENSMUSG00000026395/ENSMUSG00000027398/ENSMUSG00000031101/ENSMUSG00000031731/ENSMUSG00000032076/ENSMUSG00000034116/ENSMUSG00000035929/ENSMUSG00000037447/ENSMUSG00000039217/ENSMUSG00000053835/ENSMUSG00000056116/ENSMUSG00000058715/ENSMUSG00000059498/ENSMUSG00000060550/ENSMUSG00000060802/…	29
BP	GO:0002764	immune response-regulating signaling pathway	60/1273	379/16388	8.72199e-08	0.000478227	2.80503e-06	ENSMUSG00000001123/ENSMUSG00000001166/ENSMUSG00000002699/ENSMUSG00000004266/ENSMUSG00000010358/ENSMUSG00000016528/ENSMUSG00000017830/ENSMUSG00000020437/ENSMUSG00000020641/ENSMUSG00000020707/ENSMUSG00000021277/ENSMUSG00000021624/ENSMUSG00000022488/ENSMUSG00000022901/ENSMUSG00000024404/ENSMUSG00000025017/ENSMUSG00000025058/ENSMUSG00000025498/ENSMUSG00000026395/ENSMUSG00000026896/ENSMUSG00000026946/…	60
BP	GO:0032651	regulation of interleukin-1 beta production	24/1273	92/16388	8.85032e-08	0.000485263	2.82654e-06	ENSMUSG00000000982/ENSMUSG00000004040/ENSMUSG00000015568/ENSMUSG00000022534/ENSMUSG00000025888/ENSMUSG00000026029/ENSMUSG00000026536/ENSMUSG00000027995/ENSMUSG00000030579/ENSMUSG00000030793/ENSMUSG00000032508/ENSMUSG00000033538/ENSMUSG00000034947/ENSMUSG00000036986/ENSMUSG00000037849/ENSMUSG00000038058/ENSMUSG00000039005/ENSMUSG00000054203/ENSMUSG00000067586/ENSMUSG00000071203/ENSMUSG00000073489/…	24
BP	GO:0002685	regulation of leukocyte migration	40/1273	210/16388	9.40954e-08	0.000515925	2.98441e-06	ENSMUSG00000000562/ENSMUSG00000001123/ENSMUSG00000002111/ENSMUSG00000009281/ENSMUSG00000014599/ENSMUSG00000021190/ENSMUSG00000021508/ENSMUSG00000022221/ENSMUSG00000022488/ENSMUSG00000022661/ENSMUSG00000023078/ENSMUSG00000024397/ENSMUSG00000024621/ENSMUSG00000026580/ENSMUSG00000026581/ENSMUSG00000026582/ENSMUSG00000027398/ENSMUSG00000027399/ENSMUSG00000027995/ENSMUSG00000028108/ENSMUSG00000029204/…	40
BP	GO:0002444	myeloid leukocyte mediated immunity	25/1273	99/16388	9.58778e-08	0.000525698	3.02012e-06	ENSMUSG00000000290/ENSMUSG00000000562/ENSMUSG00000002111/ENSMUSG00000005103/ENSMUSG00000005413/ENSMUSG00000015947/ENSMUSG00000015950/ENSMUSG00000024300/ENSMUSG00000025178/ENSMUSG00000026928/ENSMUSG00000028874/ENSMUSG00000029380/ENSMUSG00000029484/ENSMUSG00000030579/ENSMUSG00000030748/ENSMUSG00000030786/ENSMUSG00000032508/ENSMUSG00000033220/ENSMUSG00000040296/ENSMUSG00000040751/ENSMUSG00000042228/…	25
BP	GO:0050863	regulation of T cell activation	52/1273	310/16388	9.72439e-08	0.000533188	3.04231e-06	ENSMUSG00000000693/ENSMUSG00000001123/ENSMUSG00000004266/ENSMUSG00000004709/ENSMUSG00000006611/ENSMUSG00000013707/ENSMUSG00000016496/ENSMUSG00000017009/ENSMUSG00000018654/ENSMUSG00000020918/ENSMUSG00000021782/ENSMUSG00000022221/ENSMUSG00000022378/ENSMUSG00000022488/ENSMUSG00000022797/ENSMUSG00000022901/ENSMUSG00000022952/ENSMUSG00000024397/ENSMUSG00000024959/ENSMUSG00000026395/ENSMUSG00000027398/…	52
BP	GO:0043123	positive regulation of I-kappaB kinase/NF-kappaB signaling	28/1273	120/16388	1.03165e-07	0.000565652	3.20573e-06	ENSMUSG00000000275/ENSMUSG00000015120/ENSMUSG00000022797/ENSMUSG00000025888/ENSMUSG00000026029/ENSMUSG00000026928/ENSMUSG00000027398/ENSMUSG00000027399/ENSMUSG00000028179/ENSMUSG00000029826/ENSMUSG00000030339/ENSMUSG00000030921/ENSMUSG00000030966/ENSMUSG00000031639/ENSMUSG00000032041/ENSMUSG00000032508/ENSMUSG00000034947/ENSMUSG00000038058/ENSMUSG00000039005/ENSMUSG00000039304/ENSMUSG00000039853/…	28
BP	GO:0002478	antigen processing and presentation of exogenous peptide antigen	13/1273	30/16388	1.20759e-07	0.000662123	3.72729e-06	ENSMUSG00000015947/ENSMUSG00000016206/ENSMUSG00000024308/ENSMUSG00000024339/ENSMUSG00000026656/ENSMUSG00000031838/ENSMUSG00000036908/ENSMUSG00000037321/ENSMUSG00000038642/ENSMUSG00000058715/ENSMUSG00000059498/ENSMUSG00000060802/ENSMUSG00000061232	13
BP	GO:0022407	regulation of cell-cell adhesion	64/1273	420/16388	1.37885e-07	0.000756025	4.22724e-06	ENSMUSG00000000290/ENSMUSG00000000693/ENSMUSG00000001123/ENSMUSG00000002111/ENSMUSG00000004266/ENSMUSG00000004709/ENSMUSG00000006611/ENSMUSG00000013707/ENSMUSG00000016496/ENSMUSG00000017009/ENSMUSG00000017446/ENSMUSG00000018654/ENSMUSG00000021782/ENSMUSG00000022367/ENSMUSG00000022378/ENSMUSG00000022488/ENSMUSG00000022797/ENSMUSG00000022901/ENSMUSG00000022952/ENSMUSG00000023078/ENSMUSG00000024397/…	64
BP	GO:0007249	I-kappaB kinase/NF-kappaB signaling	41/1273	221/16388	1.38796e-07	0.000761016	4.22724e-06	ENSMUSG00000000275/ENSMUSG00000015120/ENSMUSG00000017837/ENSMUSG00000021277/ENSMUSG00000022122/ENSMUSG00000022221/ENSMUSG00000022797/ENSMUSG00000024404/ENSMUSG00000025888/ENSMUSG00000026029/ENSMUSG00000026104/ENSMUSG00000026928/ENSMUSG00000027398/ENSMUSG00000027399/ENSMUSG00000027995/ENSMUSG00000028179/ENSMUSG00000029204/ENSMUSG00000029826/ENSMUSG00000030339/ENSMUSG00000030793/ENSMUSG00000030921/…	41
BP	GO:0050670	regulation of lymphocyte proliferation	41/1273	222/16388	1.57727e-07	0.000864818	4.77223e-06	ENSMUSG00000001123/ENSMUSG00000004266/ENSMUSG00000004709/ENSMUSG00000016496/ENSMUSG00000017009/ENSMUSG00000021782/ENSMUSG00000022221/ENSMUSG00000022488/ENSMUSG00000022797/ENSMUSG00000022901/ENSMUSG00000024397/ENSMUSG00000026288/ENSMUSG00000026395/ENSMUSG00000026656/ENSMUSG00000027398/ENSMUSG00000027399/ENSMUSG00000027598/ENSMUSG00000028581/ENSMUSG00000030579/ENSMUSG00000030793/ENSMUSG00000031101/…	41
BP	GO:0019884	antigen processing and presentation of exogenous antigen	14/1273	36/16388	2.02178e-07	0.00110854	6.03769e-06	ENSMUSG00000015947/ENSMUSG00000016206/ENSMUSG00000022216/ENSMUSG00000024308/ENSMUSG00000024339/ENSMUSG00000026656/ENSMUSG00000031838/ENSMUSG00000036908/ENSMUSG00000037321/ENSMUSG00000038642/ENSMUSG00000058715/ENSMUSG00000059498/ENSMUSG00000060802/ENSMUSG00000061232	14
BP	GO:0036230	granulocyte activation	14/1273	36/16388	2.02178e-07	0.00110854	6.03769e-06	ENSMUSG00000000290/ENSMUSG00000002111/ENSMUSG00000024300/ENSMUSG00000025178/ENSMUSG00000029484/ENSMUSG00000030579/ENSMUSG00000030786/ENSMUSG00000032508/ENSMUSG00000034708/ENSMUSG00000035042/ENSMUSG00000039217/ENSMUSG00000049103/ENSMUSG00000058715/ENSMUSG00000059089	14
BP	GO:0031348	negative regulation of defense response	39/1273	208/16388	2.08938e-07	0.00114561	6.19932e-06	ENSMUSG00000000753/ENSMUSG00000001123/ENSMUSG00000001166/ENSMUSG00000002985/ENSMUSG00000003541/ENSMUSG00000006205/ENSMUSG00000013707/ENSMUSG00000017830/ENSMUSG00000022033/ENSMUSG00000022534/ENSMUSG00000022661/ENSMUSG00000023224/ENSMUSG00000024339/ENSMUSG00000024404/ENSMUSG00000026656/ENSMUSG00000026946/ENSMUSG00000027598/ENSMUSG00000027639/ENSMUSG00000027951/ENSMUSG00000030111/ENSMUSG00000030966/…	39
BP	GO:0043122	regulation of I-kappaB kinase/NF-kappaB signaling	36/1273	185/16388	2.35762e-07	0.00129269	6.95038e-06	ENSMUSG00000000275/ENSMUSG00000015120/ENSMUSG00000017837/ENSMUSG00000021277/ENSMUSG00000022797/ENSMUSG00000024404/ENSMUSG00000025888/ENSMUSG00000026029/ENSMUSG00000026104/ENSMUSG00000026928/ENSMUSG00000027398/ENSMUSG00000027399/ENSMUSG00000028179/ENSMUSG00000029204/ENSMUSG00000029826/ENSMUSG00000030339/ENSMUSG00000030793/ENSMUSG00000030921/ENSMUSG00000030966/ENSMUSG00000031639/ENSMUSG00000032041/…	36
BP	GO:0002730	regulation of dendritic cell cytokine production	9/1273	15/16388	3.26243e-07	0.00178879	9.55653e-06	ENSMUSG00000027995/ENSMUSG00000031639/ENSMUSG00000031805/ENSMUSG00000034330/ENSMUSG00000039005/ENSMUSG00000040296/ENSMUSG00000045322/ENSMUSG00000046718/ENSMUSG00000057135	9
BP	GO:0060760	positive regulation of response to cytokine stimulus	17/1273	54/16388	3.64488e-07	0.00199849	1.06092e-05	ENSMUSG00000014599/ENSMUSG00000020745/ENSMUSG00000022906/ENSMUSG00000025498/ENSMUSG00000025888/ENSMUSG00000026896/ENSMUSG00000027514/ENSMUSG00000027995/ENSMUSG00000028581/ENSMUSG00000034422/ENSMUSG00000039005/ENSMUSG00000040296/ENSMUSG00000042699/ENSMUSG00000046879/ENSMUSG00000047798/ENSMUSG00000056130/ENSMUSG00000074151	17
BP	GO:0071396	cellular response to lipid	65/1273	441/16388	3.79086e-07	0.00207853	1.09345e-05	ENSMUSG00000002111/ENSMUSG00000002307/ENSMUSG00000005609/ENSMUSG00000007097/ENSMUSG00000008540/ENSMUSG00000015568/ENSMUSG00000016496/ENSMUSG00000017146/ENSMUSG00000018932/ENSMUSG00000020038/ENSMUSG00000020638/ENSMUSG00000020954/ENSMUSG00000021423/ENSMUSG00000021624/ENSMUSG00000021936/ENSMUSG00000022901/ENSMUSG00000023078/ENSMUSG00000024959/ENSMUSG00000025888/ENSMUSG00000026104/ENSMUSG00000026728/…	65
BP	GO:0052547	regulation of peptidase activity	54/1273	341/16388	3.80418e-07	0.00208583	1.09345e-05	ENSMUSG00000000753/ENSMUSG00000001131/ENSMUSG00000003644/ENSMUSG00000004040/ENSMUSG00000004056/ENSMUSG00000017716/ENSMUSG00000019997/ENSMUSG00000020788/ENSMUSG00000021091/ENSMUSG00000021190/ENSMUSG00000021248/ENSMUSG00000022216/ENSMUSG00000022534/ENSMUSG00000023224/ENSMUSG00000024338/ENSMUSG00000024959/ENSMUSG00000025888/ENSMUSG00000026029/ENSMUSG00000026104/ENSMUSG00000026928/ENSMUSG00000027315/…	54
BP	GO:1903037	regulation of leukocyte cell-cell adhesion	50/1273	306/16388	3.90587e-07	0.00214159	1.11571e-05	ENSMUSG00000000290/ENSMUSG00000000693/ENSMUSG00000001123/ENSMUSG00000004266/ENSMUSG00000004709/ENSMUSG00000006611/ENSMUSG00000013707/ENSMUSG00000016496/ENSMUSG00000017009/ENSMUSG00000018654/ENSMUSG00000021782/ENSMUSG00000022367/ENSMUSG00000022378/ENSMUSG00000022488/ENSMUSG00000022797/ENSMUSG00000022901/ENSMUSG00000022952/ENSMUSG00000024397/ENSMUSG00000024959/ENSMUSG00000026395/ENSMUSG00000026580/…	50
BP	GO:0062208	positive regulation of pattern recognition receptor signaling pathway	15/1273	43/16388	3.9468e-07	0.00216403	1.12044e-05	ENSMUSG00000010358/ENSMUSG00000017830/ENSMUSG00000020641/ENSMUSG00000025017/ENSMUSG00000025058/ENSMUSG00000027995/ENSMUSG00000029826/ENSMUSG00000031639/ENSMUSG00000032041/ENSMUSG00000034075/ENSMUSG00000037921/ENSMUSG00000039005/ENSMUSG00000041827/ENSMUSG00000045322/ENSMUSG00000059714	15
BP	GO:0051249	regulation of lymphocyte activation	68/1273	470/16388	4.11776e-07	0.00225777	1.1618e-05	ENSMUSG00000000693/ENSMUSG00000001123/ENSMUSG00000004266/ENSMUSG00000004709/ENSMUSG00000006611/ENSMUSG00000013707/ENSMUSG00000014361/ENSMUSG00000016496/ENSMUSG00000017009/ENSMUSG00000018654/ENSMUSG00000020918/ENSMUSG00000021782/ENSMUSG00000022221/ENSMUSG00000022378/ENSMUSG00000022488/ENSMUSG00000022672/ENSMUSG00000022797/ENSMUSG00000022901/ENSMUSG00000022952/ENSMUSG00000023249/ENSMUSG00000024397/…	68
BP	GO:0043299	leukocyte degranulation	20/1273	73/16388	4.40065e-07	0.00241288	1.23405e-05	ENSMUSG00000000290/ENSMUSG00000000562/ENSMUSG00000001123/ENSMUSG00000002111/ENSMUSG00000005413/ENSMUSG00000022488/ENSMUSG00000024300/ENSMUSG00000025178/ENSMUSG00000028874/ENSMUSG00000029484/ENSMUSG00000030748/ENSMUSG00000030786/ENSMUSG00000031731/ENSMUSG00000032202/ENSMUSG00000033220/ENSMUSG00000040751/ENSMUSG00000042228/ENSMUSG00000049103/ENSMUSG00000053158/ENSMUSG00000058715	20
BP	GO:0002690	positive regulation of leukocyte chemotaxis	23/1273	93/16388	4.64049e-07	0.00254438	1.29342e-05	ENSMUSG00000002111/ENSMUSG00000009281/ENSMUSG00000014599/ENSMUSG00000021190/ENSMUSG00000021508/ENSMUSG00000022488/ENSMUSG00000023078/ENSMUSG00000024397/ENSMUSG00000024621/ENSMUSG00000026581/ENSMUSG00000027398/ENSMUSG00000032041/ENSMUSG00000033220/ENSMUSG00000034855/ENSMUSG00000035042/ENSMUSG00000035373/ENSMUSG00000035385/ENSMUSG00000037411/ENSMUSG00000040552/ENSMUSG00000042190/ENSMUSG00000049103/…	23
BP	GO:1903131	mononuclear cell differentiation	63/1273	425/16388	4.67602e-07	0.00256386	1.29547e-05	ENSMUSG00000000693/ENSMUSG00000001123/ENSMUSG00000002111/ENSMUSG00000004040/ENSMUSG00000004266/ENSMUSG00000004707/ENSMUSG00000014361/ENSMUSG00000014599/ENSMUSG00000018654/ENSMUSG00000020143/ENSMUSG00000020641/ENSMUSG00000020918/ENSMUSG00000021453/ENSMUSG00000022221/ENSMUSG00000022488/ENSMUSG00000022672/ENSMUSG00000022952/ENSMUSG00000023367/ENSMUSG00000024959/ENSMUSG00000026288/ENSMUSG00000026395/…	63
BP	GO:0051091	positive regulation of DNA-binding transcription factor activity	43/1273	249/16388	5.49572e-07	0.0030133	1.51344e-05	ENSMUSG00000000275/ENSMUSG00000000290/ENSMUSG00000004040/ENSMUSG00000019777/ENSMUSG00000021690/ENSMUSG00000022221/ENSMUSG00000022661/ENSMUSG00000022797/ENSMUSG00000022831/ENSMUSG00000024079/ENSMUSG00000024349/ENSMUSG00000026222/ENSMUSG00000026656/ENSMUSG00000026928/ENSMUSG00000027398/ENSMUSG00000027995/ENSMUSG00000028072/ENSMUSG00000028179/ENSMUSG00000029484/ENSMUSG00000029840/ENSMUSG00000030793/…	43
BP	GO:0002700	regulation of production of molecular mediator of immune response	32/1273	161/16388	6.65497e-07	0.00364892	1.82178e-05	ENSMUSG00000004709/ENSMUSG00000005413/ENSMUSG00000006611/ENSMUSG00000020641/ENSMUSG00000021253/ENSMUSG00000022672/ENSMUSG00000022797/ENSMUSG00000022901/ENSMUSG00000023249/ENSMUSG00000026395/ENSMUSG00000026656/ENSMUSG00000027398/ENSMUSG00000027995/ENSMUSG00000028581/ENSMUSG00000030748/ENSMUSG00000030798/ENSMUSG00000031101/ENSMUSG00000031639/ENSMUSG00000031805/ENSMUSG00000032344/ENSMUSG00000034330/…	32
BP	GO:0002371	dendritic cell cytokine production	9/1273	16/16388	6.9413e-07	0.00380592	1.88892e-05	ENSMUSG00000027995/ENSMUSG00000031639/ENSMUSG00000031805/ENSMUSG00000034330/ENSMUSG00000039005/ENSMUSG00000040296/ENSMUSG00000045322/ENSMUSG00000046718/ENSMUSG00000057135	9
BP	GO:0048247	lymphocyte chemotaxis	16/1273	51/16388	8.46086e-07	0.00463909	2.28888e-05	ENSMUSG00000000982/ENSMUSG00000009185/ENSMUSG00000018927/ENSMUSG00000018930/ENSMUSG00000019122/ENSMUSG00000021508/ENSMUSG00000023078/ENSMUSG00000034855/ENSMUSG00000035042/ENSMUSG00000035352/ENSMUSG00000035373/ENSMUSG00000035385/ENSMUSG00000042289/ENSMUSG00000049103/ENSMUSG00000050370/ENSMUSG00000073888	16
BP	GO:1903706	regulation of hemopoiesis	55/1273	359/16388	8.76648e-07	0.00480666	2.3577e-05	ENSMUSG00000000693/ENSMUSG00000000982/ENSMUSG00000001123/ENSMUSG00000002111/ENSMUSG00000004040/ENSMUSG00000004266/ENSMUSG00000005609/ENSMUSG00000014599/ENSMUSG00000018654/ENSMUSG00000020918/ENSMUSG00000021250/ENSMUSG00000021792/ENSMUSG00000022488/ENSMUSG00000022672/ENSMUSG00000022831/ENSMUSG00000022952/ENSMUSG00000023367/ENSMUSG00000024621/ENSMUSG00000024955/ENSMUSG00000024959/ENSMUSG00000026029/…	55
BP	GO:0052548	regulation of endopeptidase activity	48/1273	297/16388	9.20669e-07	0.00504803	2.46169e-05	ENSMUSG00000000753/ENSMUSG00000001131/ENSMUSG00000003644/ENSMUSG00000004040/ENSMUSG00000004056/ENSMUSG00000017716/ENSMUSG00000019997/ENSMUSG00000020788/ENSMUSG00000021091/ENSMUSG00000021190/ENSMUSG00000021248/ENSMUSG00000022216/ENSMUSG00000022534/ENSMUSG00000023224/ENSMUSG00000024338/ENSMUSG00000024959/ENSMUSG00000025888/ENSMUSG00000026029/ENSMUSG00000026104/ENSMUSG00000026928/ENSMUSG00000028195/…	48
BP	GO:0070372	regulation of ERK1 and ERK2 cascade	47/1273	289/16388	9.94673e-07	0.00545379	2.64419e-05	ENSMUSG00000000982/ENSMUSG00000002985/ENSMUSG00000004266/ENSMUSG00000006445/ENSMUSG00000009185/ENSMUSG00000018927/ENSMUSG00000018930/ENSMUSG00000019122/ENSMUSG00000019997/ENSMUSG00000024109/ENSMUSG00000024621/ENSMUSG00000024991/ENSMUSG00000026193/ENSMUSG00000026395/ENSMUSG00000026628/ENSMUSG00000026923/ENSMUSG00000026928/ENSMUSG00000027351/ENSMUSG00000027398/ENSMUSG00000027399/ENSMUSG00000027540/…	47
BP	GO:0042119	neutrophil activation	12/1273	30/16388	1.06058e-06	0.00581514	2.78716e-05	ENSMUSG00000000290/ENSMUSG00000002111/ENSMUSG00000024300/ENSMUSG00000029484/ENSMUSG00000030579/ENSMUSG00000030786/ENSMUSG00000032508/ENSMUSG00000034708/ENSMUSG00000035042/ENSMUSG00000039217/ENSMUSG00000058715/ENSMUSG00000059089	12
BP	GO:1903901	negative regulation of viral life cycle	12/1273	30/16388	1.06058e-06	0.00581514	2.78716e-05	ENSMUSG00000000275/ENSMUSG00000022587/ENSMUSG00000025492/ENSMUSG00000027832/ENSMUSG00000030921/ENSMUSG00000043279/ENSMUSG00000046718/ENSMUSG00000057143/ENSMUSG00000057596/ENSMUSG00000059108/ENSMUSG00000060591/ENSMUSG00000066258	12
BP	GO:0002688	regulation of leukocyte chemotaxis	26/1273	119/16388	1.13289e-06	0.00621165	2.96029e-05	ENSMUSG00000002111/ENSMUSG00000009281/ENSMUSG00000014599/ENSMUSG00000021190/ENSMUSG00000021508/ENSMUSG00000022488/ENSMUSG00000023078/ENSMUSG00000024397/ENSMUSG00000024621/ENSMUSG00000026581/ENSMUSG00000027398/ENSMUSG00000032041/ENSMUSG00000033220/ENSMUSG00000034855/ENSMUSG00000035042/ENSMUSG00000035352/ENSMUSG00000035373/ENSMUSG00000035385/ENSMUSG00000037411/ENSMUSG00000040552/ENSMUSG00000041120/…	26
BP	GO:0060339	negative regulation of type I interferon-mediated signaling pathway	10/1273	21/16388	1.23053e-06	0.006747	3.19726e-05	ENSMUSG00000001166/ENSMUSG00000027639/ENSMUSG00000027951/ENSMUSG00000032661/ENSMUSG00000035692/ENSMUSG00000040033/ENSMUSG00000049734/ENSMUSG00000052776/ENSMUSG00000066861/ENSMUSG00000074151	10
BP	GO:0042116	macrophage activation	22/1273	91/16388	1.243e-06	0.00681537	3.21151e-05	ENSMUSG00000001123/ENSMUSG00000010358/ENSMUSG00000022661/ENSMUSG00000024397/ENSMUSG00000025888/ENSMUSG00000026177/ENSMUSG00000026946/ENSMUSG00000027995/ENSMUSG00000030560/ENSMUSG00000030579/ENSMUSG00000030748/ENSMUSG00000030786/ENSMUSG00000031639/ENSMUSG00000032193/ENSMUSG00000034330/ENSMUSG00000034708/ENSMUSG00000034947/ENSMUSG00000035673/ENSMUSG00000039005/ENSMUSG00000049130/ENSMUSG00000049734/…	22
BP	GO:0043903	regulation of biological process involved in symbiotic interaction	19/1273	71/16388	1.26062e-06	0.00691195	3.23883e-05	ENSMUSG00000000275/ENSMUSG00000022587/ENSMUSG00000025492/ENSMUSG00000027832/ENSMUSG00000029380/ENSMUSG00000030921/ENSMUSG00000030966/ENSMUSG00000036986/ENSMUSG00000039853/ENSMUSG00000043279/ENSMUSG00000052749/ENSMUSG00000056144/ENSMUSG00000057143/ENSMUSG00000057596/ENSMUSG00000059108/ENSMUSG00000060591/ENSMUSG00000062300/ENSMUSG00000066258/ENSMUSG00000078616	19
BP	GO:0044409	entry into host	21/1273	85/16388	1.47728e-06	0.00809991	3.7744e-05	ENSMUSG00000000275/ENSMUSG00000022587/ENSMUSG00000025492/ENSMUSG00000027315/ENSMUSG00000027322/ENSMUSG00000027832/ENSMUSG00000030921/ENSMUSG00000030966/ENSMUSG00000032012/ENSMUSG00000039853/ENSMUSG00000043279/ENSMUSG00000052749/ENSMUSG00000056144/ENSMUSG00000057143/ENSMUSG00000057596/ENSMUSG00000059108/ENSMUSG00000060591/ENSMUSG00000062300/ENSMUSG00000066258/ENSMUSG00000071203/ENSMUSG00000078616	21
BP	GO:0002548	monocyte chemotaxis	16/1273	53/16388	1.50887e-06	0.00827315	3.83383e-05	ENSMUSG00000000982/ENSMUSG00000009185/ENSMUSG00000018927/ENSMUSG00000018930/ENSMUSG00000019122/ENSMUSG00000021190/ENSMUSG00000024397/ENSMUSG00000034855/ENSMUSG00000035042/ENSMUSG00000035352/ENSMUSG00000035373/ENSMUSG00000035385/ENSMUSG00000037411/ENSMUSG00000041120/ENSMUSG00000042228/ENSMUSG00000049103	16
BP	GO:0042129	regulation of T cell proliferation	32/1273	167/16388	1.54521e-06	0.00847237	3.90457e-05	ENSMUSG00000001123/ENSMUSG00000004266/ENSMUSG00000004709/ENSMUSG00000016496/ENSMUSG00000017009/ENSMUSG00000021782/ENSMUSG00000022221/ENSMUSG00000022488/ENSMUSG00000022797/ENSMUSG00000022901/ENSMUSG00000024397/ENSMUSG00000026395/ENSMUSG00000027398/ENSMUSG00000027399/ENSMUSG00000027598/ENSMUSG00000028581/ENSMUSG00000030793/ENSMUSG00000031101/ENSMUSG00000031494/ENSMUSG00000031628/ENSMUSG00000031805/…	32
BP	GO:2000401	regulation of lymphocyte migration	17/1273	60/16388	1.91397e-06	0.0104943	4.80998e-05	ENSMUSG00000001123/ENSMUSG00000021508/ENSMUSG00000022221/ENSMUSG00000022661/ENSMUSG00000023078/ENSMUSG00000024397/ENSMUSG00000028108/ENSMUSG00000030793/ENSMUSG00000031207/ENSMUSG00000034855/ENSMUSG00000035042/ENSMUSG00000035352/ENSMUSG00000035373/ENSMUSG00000035385/ENSMUSG00000049103/ENSMUSG00000052085/ENSMUSG00000073888	17
BP	GO:0032102	negative regulation of response to external stimulus	53/1273	350/16388	1.97799e-06	0.0108453	4.9023e-05	ENSMUSG00000000753/ENSMUSG00000001123/ENSMUSG00000001166/ENSMUSG00000002985/ENSMUSG00000003541/ENSMUSG00000006205/ENSMUSG00000013707/ENSMUSG00000017446/ENSMUSG00000017830/ENSMUSG00000022033/ENSMUSG00000022534/ENSMUSG00000022661/ENSMUSG00000022912/ENSMUSG00000023078/ENSMUSG00000023224/ENSMUSG00000024109/ENSMUSG00000024339/ENSMUSG00000024397/ENSMUSG00000024404/ENSMUSG00000026656/ENSMUSG00000026923/…	53
BP	GO:0051250	negative regulation of lymphocyte activation	30/1273	153/16388	1.98002e-06	0.0108565	4.9023e-05	ENSMUSG00000000693/ENSMUSG00000001123/ENSMUSG00000004266/ENSMUSG00000006611/ENSMUSG00000013707/ENSMUSG00000014361/ENSMUSG00000016496/ENSMUSG00000017009/ENSMUSG00000021782/ENSMUSG00000022488/ENSMUSG00000022901/ENSMUSG00000022952/ENSMUSG00000023249/ENSMUSG00000026288/ENSMUSG00000026656/ENSMUSG00000027598/ENSMUSG00000028581/ENSMUSG00000028874/ENSMUSG00000029603/ENSMUSG00000030579/ENSMUSG00000030748/…	30
BP	GO:0070098	chemokine-mediated signaling pathway	16/1273	54/16388	1.99072e-06	0.0109151	4.9023e-05	ENSMUSG00000000982/ENSMUSG00000009185/ENSMUSG00000018927/ENSMUSG00000018930/ENSMUSG00000019122/ENSMUSG00000023078/ENSMUSG00000026271/ENSMUSG00000029380/ENSMUSG00000034855/ENSMUSG00000035042/ENSMUSG00000035352/ENSMUSG00000035373/ENSMUSG00000035385/ENSMUSG00000042594/ENSMUSG00000044337/ENSMUSG00000060183	16
BP	GO:0050766	positive regulation of phagocytosis	19/1273	73/16388	1.99335e-06	0.0109295	4.9023e-05	ENSMUSG00000014361/ENSMUSG00000015947/ENSMUSG00000020143/ENSMUSG00000022488/ENSMUSG00000022912/ENSMUSG00000026177/ENSMUSG00000026395/ENSMUSG00000026656/ENSMUSG00000027398/ENSMUSG00000027832/ENSMUSG00000030793/ENSMUSG00000032202/ENSMUSG00000033335/ENSMUSG00000034330/ENSMUSG00000035385/ENSMUSG00000047798/ENSMUSG00000056515/ENSMUSG00000058715/ENSMUSG00000059498	19
BP	GO:0034138	toll-like receptor 3 signaling pathway	10/1273	22/16388	2.09888e-06	0.0115081	5.13437e-05	ENSMUSG00000001123/ENSMUSG00000001166/ENSMUSG00000022901/ENSMUSG00000031639/ENSMUSG00000032041/ENSMUSG00000036908/ENSMUSG00000052776/ENSMUSG00000057135/ENSMUSG00000059714/ENSMUSG00000066861	10
BP	GO:0046597	negative regulation of viral entry into host cell	11/1273	27/16388	2.42172e-06	0.0132783	5.89279e-05	ENSMUSG00000000275/ENSMUSG00000022587/ENSMUSG00000025492/ENSMUSG00000027832/ENSMUSG00000030921/ENSMUSG00000043279/ENSMUSG00000057143/ENSMUSG00000057596/ENSMUSG00000059108/ENSMUSG00000060591/ENSMUSG00000066258	11
BP	GO:1902105	regulation of leukocyte differentiation	46/1273	290/16388	2.61384e-06	0.0143317	6.32679e-05	ENSMUSG00000000693/ENSMUSG00000000982/ENSMUSG00000001123/ENSMUSG00000004266/ENSMUSG00000014599/ENSMUSG00000018654/ENSMUSG00000020918/ENSMUSG00000021250/ENSMUSG00000021792/ENSMUSG00000022488/ENSMUSG00000022672/ENSMUSG00000022831/ENSMUSG00000022952/ENSMUSG00000023367/ENSMUSG00000024621/ENSMUSG00000024955/ENSMUSG00000024959/ENSMUSG00000026029/ENSMUSG00000026288/ENSMUSG00000026395/ENSMUSG00000029204/…	46
BP	GO:0046718	viral entry into host cell	20/1273	81/16388	2.63815e-06	0.014465	6.3522e-05	ENSMUSG00000000275/ENSMUSG00000022587/ENSMUSG00000025492/ENSMUSG00000027315/ENSMUSG00000027322/ENSMUSG00000027832/ENSMUSG00000030921/ENSMUSG00000030966/ENSMUSG00000032012/ENSMUSG00000039853/ENSMUSG00000043279/ENSMUSG00000052749/ENSMUSG00000056144/ENSMUSG00000057143/ENSMUSG00000057596/ENSMUSG00000059108/ENSMUSG00000060591/ENSMUSG00000062300/ENSMUSG00000066258/ENSMUSG00000078616	20
BP	GO:0070371	ERK1 and ERK2 cascade	48/1273	309/16388	2.90683e-06	0.0159382	6.9627e-05	ENSMUSG00000000982/ENSMUSG00000002985/ENSMUSG00000004266/ENSMUSG00000006445/ENSMUSG00000009185/ENSMUSG00000018927/ENSMUSG00000018930/ENSMUSG00000019122/ENSMUSG00000019997/ENSMUSG00000024109/ENSMUSG00000024621/ENSMUSG00000024991/ENSMUSG00000026193/ENSMUSG00000026395/ENSMUSG00000026628/ENSMUSG00000026923/ENSMUSG00000026928/ENSMUSG00000027351/ENSMUSG00000027398/ENSMUSG00000027399/ENSMUSG00000027540/…	48
BP	GO:0045765	regulation of angiogenesis	44/1273	274/16388	3.08315e-06	0.0169049	7.34676e-05	ENSMUSG00000000290/ENSMUSG00000000628/ENSMUSG00000000753/ENSMUSG00000004040/ENSMUSG00000005413/ENSMUSG00000006445/ENSMUSG00000015839/ENSMUSG00000016918/ENSMUSG00000017146/ENSMUSG00000021583/ENSMUSG00000022952/ENSMUSG00000023905/ENSMUSG00000026104/ENSMUSG00000026222/ENSMUSG00000027351/ENSMUSG00000027398/ENSMUSG00000027399/ENSMUSG00000028072/ENSMUSG00000028108/ENSMUSG00000029484/ENSMUSG00000030789/…	44
BP	GO:0050727	regulation of inflammatory response	48/1273	310/16388	3.18653e-06	0.0174717	7.55396e-05	ENSMUSG00000000562/ENSMUSG00000000753/ENSMUSG00000000982/ENSMUSG00000001123/ENSMUSG00000002985/ENSMUSG00000003541/ENSMUSG00000010358/ENSMUSG00000013707/ENSMUSG00000015568/ENSMUSG00000015947/ENSMUSG00000015950/ENSMUSG00000021901/ENSMUSG00000022033/ENSMUSG00000022122/ENSMUSG00000022534/ENSMUSG00000022661/ENSMUSG00000024349/ENSMUSG00000025017/ENSMUSG00000025888/ENSMUSG00000026656/ENSMUSG00000026946/…	48
BP	GO:0001960	negative regulation of cytokine-mediated signaling pathway	16/1273	56/16388	3.38815e-06	0.0185772	7.99072e-05	ENSMUSG00000001166/ENSMUSG00000026395/ENSMUSG00000026981/ENSMUSG00000027639/ENSMUSG00000027951/ENSMUSG00000028108/ENSMUSG00000032661/ENSMUSG00000034422/ENSMUSG00000035692/ENSMUSG00000036990/ENSMUSG00000040033/ENSMUSG00000042594/ENSMUSG00000049734/ENSMUSG00000052776/ENSMUSG00000066861/ENSMUSG00000074151	16
BP	GO:0060338	regulation of type I interferon-mediated signaling pathway	12/1273	33/16388	3.4941e-06	0.0191582	8.19857e-05	ENSMUSG00000001166/ENSMUSG00000025498/ENSMUSG00000027514/ENSMUSG00000027639/ENSMUSG00000027951/ENSMUSG00000032661/ENSMUSG00000035692/ENSMUSG00000040033/ENSMUSG00000049734/ENSMUSG00000052776/ENSMUSG00000066861/ENSMUSG00000074151	12
BP	GO:0032729	positive regulation of interferon-gamma production	19/1273	76/16388	3.82689e-06	0.0209828	8.93384e-05	ENSMUSG00000004709/ENSMUSG00000016206/ENSMUSG00000022378/ENSMUSG00000022952/ENSMUSG00000026177/ENSMUSG00000027398/ENSMUSG00000030793/ENSMUSG00000031101/ENSMUSG00000031639/ENSMUSG00000035692/ENSMUSG00000037447/ENSMUSG00000039005/ENSMUSG00000039217/ENSMUSG00000041515/ENSMUSG00000045322/ENSMUSG00000049103/ENSMUSG00000056130/ENSMUSG00000060550/ENSMUSG00000068105	19
BP	GO:0007260	tyrosine phosphorylation of STAT protein	17/1273	63/16388	4.00502e-06	0.0219595	9.30247e-05	ENSMUSG00000019777/ENSMUSG00000022831/ENSMUSG00000022906/ENSMUSG00000024621/ENSMUSG00000024687/ENSMUSG00000027947/ENSMUSG00000031776/ENSMUSG00000031805/ENSMUSG00000034422/ENSMUSG00000035042/ENSMUSG00000038037/ENSMUSG00000039217/ENSMUSG00000042228/ENSMUSG00000042594/ENSMUSG00000048001/ENSMUSG00000053113/ENSMUSG00000079415	17
BP	GO:0042590	antigen processing and presentation of exogenous peptide antigen via MHC class I	7/1273	11/16388	4.19358e-06	0.0229934	9.69148e-05	ENSMUSG00000015947/ENSMUSG00000024308/ENSMUSG00000031838/ENSMUSG00000037321/ENSMUSG00000058715/ENSMUSG00000059498/ENSMUSG00000061232	7
BP	GO:0052126	movement in host environment	23/1273	105/16388	4.42762e-06	0.0242766	0.000101812	ENSMUSG00000000275/ENSMUSG00000022587/ENSMUSG00000025492/ENSMUSG00000027315/ENSMUSG00000027322/ENSMUSG00000027832/ENSMUSG00000030921/ENSMUSG00000030966/ENSMUSG00000032012/ENSMUSG00000036986/ENSMUSG00000039853/ENSMUSG00000043279/ENSMUSG00000052749/ENSMUSG00000056144/ENSMUSG00000057143/ENSMUSG00000057596/ENSMUSG00000059108/ENSMUSG00000060591/ENSMUSG00000062300/ENSMUSG00000066258/ENSMUSG00000071203/…	23
BP	GO:1901342	regulation of vasculature development	44/1273	278/16388	4.54543e-06	0.0249226	0.000104001	ENSMUSG00000000290/ENSMUSG00000000628/ENSMUSG00000000753/ENSMUSG00000004040/ENSMUSG00000005413/ENSMUSG00000006445/ENSMUSG00000015839/ENSMUSG00000016918/ENSMUSG00000017146/ENSMUSG00000021583/ENSMUSG00000022952/ENSMUSG00000023905/ENSMUSG00000026104/ENSMUSG00000026222/ENSMUSG00000027351/ENSMUSG00000027398/ENSMUSG00000027399/ENSMUSG00000028072/ENSMUSG00000028108/ENSMUSG00000029484/ENSMUSG00000030789/…	44
BP	GO:0002262	myeloid cell homeostasis	32/1273	176/16388	4.97874e-06	0.0272984	0.000113351	ENSMUSG00000002111/ENSMUSG00000004040/ENSMUSG00000005413/ENSMUSG00000005686/ENSMUSG00000014361/ENSMUSG00000018654/ENSMUSG00000021901/ENSMUSG00000022488/ENSMUSG00000022672/ENSMUSG00000022831/ENSMUSG00000026104/ENSMUSG00000026288/ENSMUSG00000026656/ENSMUSG00000027951/ENSMUSG00000030786/ENSMUSG00000031628/ENSMUSG00000031805/ENSMUSG00000032293/ENSMUSG00000032786/ENSMUSG00000033813/ENSMUSG00000034201/…	32
BP	GO:1990868	response to chemokine	17/1273	64/16388	5.06271e-06	0.0277589	0.000114133	ENSMUSG00000000982/ENSMUSG00000009185/ENSMUSG00000018927/ENSMUSG00000018930/ENSMUSG00000019122/ENSMUSG00000023078/ENSMUSG00000026271/ENSMUSG00000029380/ENSMUSG00000034855/ENSMUSG00000035042/ENSMUSG00000035352/ENSMUSG00000035373/ENSMUSG00000035385/ENSMUSG00000042594/ENSMUSG00000044337/ENSMUSG00000052085/ENSMUSG00000060183	17
BP	GO:1990869	cellular response to chemokine	17/1273	64/16388	5.06271e-06	0.0277589	0.000114133	ENSMUSG00000000982/ENSMUSG00000009185/ENSMUSG00000018927/ENSMUSG00000018930/ENSMUSG00000019122/ENSMUSG00000023078/ENSMUSG00000026271/ENSMUSG00000029380/ENSMUSG00000034855/ENSMUSG00000035042/ENSMUSG00000035352/ENSMUSG00000035373/ENSMUSG00000035385/ENSMUSG00000042594/ENSMUSG00000044337/ENSMUSG00000052085/ENSMUSG00000060183	17
BP	GO:0071360	cellular response to exogenous dsRNA	8/1273	15/16388	5.08784e-06	0.0278966	0.00011414	ENSMUSG00000024349/ENSMUSG00000026896/ENSMUSG00000029826/ENSMUSG00000031639/ENSMUSG00000032344/ENSMUSG00000040296/ENSMUSG00000042699/ENSMUSG00000059714	8
BP	GO:0032069	regulation of nuclease activity	10/1273	24/16388	5.51091e-06	0.0302163	0.000123031	ENSMUSG00000001166/ENSMUSG00000029561/ENSMUSG00000029605/ENSMUSG00000032661/ENSMUSG00000032690/ENSMUSG00000041827/ENSMUSG00000052776/ENSMUSG00000054717/ENSMUSG00000058355/ENSMUSG00000066861	10
BP	GO:0072678	T cell migration	16/1273	58/16388	5.6079e-06	0.0307481	0.000124592	ENSMUSG00000001123/ENSMUSG00000020437/ENSMUSG00000022221/ENSMUSG00000022661/ENSMUSG00000023078/ENSMUSG00000024397/ENSMUSG00000028108/ENSMUSG00000030793/ENSMUSG00000031207/ENSMUSG00000034855/ENSMUSG00000035042/ENSMUSG00000035385/ENSMUSG00000038235/ENSMUSG00000049103/ENSMUSG00000052085/ENSMUSG00000073888	16
BP	GO:0001525	angiogenesis	67/1273	496/16388	5.70031e-06	0.0312548	0.000126036	ENSMUSG00000000290/ENSMUSG00000000628/ENSMUSG00000000753/ENSMUSG00000004040/ENSMUSG00000005413/ENSMUSG00000006445/ENSMUSG00000015839/ENSMUSG00000016918/ENSMUSG00000017146/ENSMUSG00000019997/ENSMUSG00000021583/ENSMUSG00000022382/ENSMUSG00000022952/ENSMUSG00000023905/ENSMUSG00000024109/ENSMUSG00000024486/ENSMUSG00000024754/ENSMUSG00000026029/ENSMUSG00000026104/ENSMUSG00000026193/ENSMUSG00000026222/…	67
BP	GO:0002718	regulation of cytokine production involved in immune response	21/1273	92/16388	5.75505e-06	0.0315549	0.000126637	ENSMUSG00000005413/ENSMUSG00000006611/ENSMUSG00000020641/ENSMUSG00000021253/ENSMUSG00000027398/ENSMUSG00000027995/ENSMUSG00000028581/ENSMUSG00000031101/ENSMUSG00000031639/ENSMUSG00000031805/ENSMUSG00000034330/ENSMUSG00000037447/ENSMUSG00000039005/ENSMUSG00000039217/ENSMUSG00000040296/ENSMUSG00000045322/ENSMUSG00000046718/ENSMUSG00000049103/ENSMUSG00000057135/ENSMUSG00000058715/ENSMUSG00000060802	21
BP	GO:0032757	positive regulation of interleukin-8 production	15/1273	52/16388	5.99483e-06	0.0328696	0.000131285	ENSMUSG00000004040/ENSMUSG00000004709/ENSMUSG00000027398/ENSMUSG00000027995/ENSMUSG00000030793/ENSMUSG00000031639/ENSMUSG00000032041/ENSMUSG00000032508/ENSMUSG00000037411/ENSMUSG00000038058/ENSMUSG00000039005/ENSMUSG00000039217/ENSMUSG00000040296/ENSMUSG00000045322/ENSMUSG00000064246	15
BP	GO:0007259	receptor signaling pathway via JAK-STAT	25/1273	122/16388	6.14064e-06	0.0336691	0.000133841	ENSMUSG00000004040/ENSMUSG00000005609/ENSMUSG00000019777/ENSMUSG00000022831/ENSMUSG00000022906/ENSMUSG00000024621/ENSMUSG00000024687/ENSMUSG00000026104/ENSMUSG00000026395/ENSMUSG00000026923/ENSMUSG00000027947/ENSMUSG00000031776/ENSMUSG00000031805/ENSMUSG00000032089/ENSMUSG00000034422/ENSMUSG00000035042/ENSMUSG00000036390/ENSMUSG00000038037/ENSMUSG00000039217/ENSMUSG00000040033/ENSMUSG00000042228/…	25
BP	GO:0002886	regulation of myeloid leukocyte mediated immunity	17/1273	65/16388	6.36446e-06	0.0348963	0.000138065	ENSMUSG00000000290/ENSMUSG00000000562/ENSMUSG00000002111/ENSMUSG00000005413/ENSMUSG00000015947/ENSMUSG00000028874/ENSMUSG00000029380/ENSMUSG00000030579/ENSMUSG00000030748/ENSMUSG00000030786/ENSMUSG00000033220/ENSMUSG00000040296/ENSMUSG00000042228/ENSMUSG00000049103/ENSMUSG00000053158/ENSMUSG00000058715/ENSMUSG00000059498	17
BP	GO:0045639	positive regulation of myeloid cell differentiation	22/1273	100/16388	6.59207e-06	0.0361443	0.000142331	ENSMUSG00000000982/ENSMUSG00000004040/ENSMUSG00000014599/ENSMUSG00000018654/ENSMUSG00000021250/ENSMUSG00000022488/ENSMUSG00000022672/ENSMUSG00000022831/ENSMUSG00000022952/ENSMUSG00000024621/ENSMUSG00000026029/ENSMUSG00000026104/ENSMUSG00000026288/ENSMUSG00000030579/ENSMUSG00000030786/ENSMUSG00000032501/ENSMUSG00000035042/ENSMUSG00000035692/ENSMUSG00000043252/ENSMUSG00000053158/ENSMUSG00000054717/…	22
BP	GO:0043410	positive regulation of MAPK cascade	65/1273	479/16388	6.74558e-06	0.036986	0.000144965	ENSMUSG00000000982/ENSMUSG00000002111/ENSMUSG00000002985/ENSMUSG00000009185/ENSMUSG00000017446/ENSMUSG00000018927/ENSMUSG00000018930/ENSMUSG00000018932/ENSMUSG00000019122/ENSMUSG00000019997/ENSMUSG00000020427/ENSMUSG00000020623/ENSMUSG00000021253/ENSMUSG00000021277/ENSMUSG00000021453/ENSMUSG00000022382/ENSMUSG00000024013/ENSMUSG00000024079/ENSMUSG00000024109/ENSMUSG00000024621/ENSMUSG00000026395/…	65
BP	GO:0071359	cellular response to dsRNA	9/1273	20/16388	7.65557e-06	0.0419755	0.000163756	ENSMUSG00000024349/ENSMUSG00000024404/ENSMUSG00000026896/ENSMUSG00000029826/ENSMUSG00000031639/ENSMUSG00000032344/ENSMUSG00000040296/ENSMUSG00000042699/ENSMUSG00000059714	9
BP	GO:0043300	regulation of leukocyte degranulation	15/1273	53/16388	7.7656e-06	0.0425788	0.000165341	ENSMUSG00000000290/ENSMUSG00000000562/ENSMUSG00000001123/ENSMUSG00000002111/ENSMUSG00000005413/ENSMUSG00000022488/ENSMUSG00000028874/ENSMUSG00000030748/ENSMUSG00000030786/ENSMUSG00000031731/ENSMUSG00000033220/ENSMUSG00000042228/ENSMUSG00000049103/ENSMUSG00000053158/ENSMUSG00000058715	15
BP	GO:0050691	regulation of defense response to virus by host	13/1273	41/16388	7.91671e-06	0.0434073	0.000167781	ENSMUSG00000022752/ENSMUSG00000022906/ENSMUSG00000024349/ENSMUSG00000026104/ENSMUSG00000027398/ENSMUSG00000029826/ENSMUSG00000030793/ENSMUSG00000032344/ENSMUSG00000035042/ENSMUSG00000036986/ENSMUSG00000040296/ENSMUSG00000042699/ENSMUSG00000049502	13
BP	GO:0032607	interferon-alpha production	11/1273	30/16388	8.1613e-06	0.0447484	0.000172171	ENSMUSG00000025498/ENSMUSG00000026104/ENSMUSG00000026896/ENSMUSG00000026946/ENSMUSG00000029826/ENSMUSG00000031639/ENSMUSG00000039005/ENSMUSG00000040296/ENSMUSG00000042699/ENSMUSG00000045322/ENSMUSG00000049734	11
BP	GO:0051090	regulation of DNA-binding transcription factor activity	56/1273	396/16388	8.62716e-06	0.0473027	0.000181168	ENSMUSG00000000275/ENSMUSG00000000290/ENSMUSG00000000562/ENSMUSG00000002111/ENSMUSG00000003283/ENSMUSG00000004040/ENSMUSG00000005413/ENSMUSG00000019777/ENSMUSG00000021277/ENSMUSG00000021690/ENSMUSG00000022221/ENSMUSG00000022661/ENSMUSG00000022797/ENSMUSG00000022831/ENSMUSG00000024079/ENSMUSG00000024349/ENSMUSG00000026222/ENSMUSG00000026656/ENSMUSG00000026928/ENSMUSG00000027398/ENSMUSG00000027598/…	56
BP	GO:0042509	regulation of tyrosine phosphorylation of STAT protein	16/1273	60/16388	9.0468e-06	0.0496036	0.000188261	ENSMUSG00000019777/ENSMUSG00000022831/ENSMUSG00000022906/ENSMUSG00000024621/ENSMUSG00000024687/ENSMUSG00000027947/ENSMUSG00000031776/ENSMUSG00000034422/ENSMUSG00000035042/ENSMUSG00000038037/ENSMUSG00000039217/ENSMUSG00000042228/ENSMUSG00000042594/ENSMUSG00000048001/ENSMUSG00000053113/ENSMUSG00000079415	16
BP	GO:0060761	negative regulation of response to cytokine stimulus	16/1273	60/16388	9.0468e-06	0.0496036	0.000188261	ENSMUSG00000001166/ENSMUSG00000026395/ENSMUSG00000026981/ENSMUSG00000027639/ENSMUSG00000027951/ENSMUSG00000028108/ENSMUSG00000032661/ENSMUSG00000034422/ENSMUSG00000035692/ENSMUSG00000036990/ENSMUSG00000040033/ENSMUSG00000042594/ENSMUSG00000049734/ENSMUSG00000052776/ENSMUSG00000066861/ENSMUSG00000074151	16
CC	GO:0045335	phagocytic vesicle	29/1275	107/16514	1.36688e-09	8.29695e-07	7.33798e-07	ENSMUSG00000016534/ENSMUSG00000019832/ENSMUSG00000024308/ENSMUSG00000026177/ENSMUSG00000026696/ENSMUSG00000026728/ENSMUSG00000028955/ENSMUSG00000029484/ENSMUSG00000031165/ENSMUSG00000034075/ENSMUSG00000036908/ENSMUSG00000037321/ENSMUSG00000038058/ENSMUSG00000038642/ENSMUSG00000043463/ENSMUSG00000045322/ENSMUSG00000046805/ENSMUSG00000046879/ENSMUSG00000052160/ENSMUSG00000056515/ENSMUSG00000057135/…	29
CC	GO:0030670	phagocytic vesicle membrane	12/1275	22/16514	1.33093e-08	8.07872e-06	2.72914e-06	ENSMUSG00000016534/ENSMUSG00000024308/ENSMUSG00000026177/ENSMUSG00000029484/ENSMUSG00000037321/ENSMUSG00000056515/ENSMUSG00000060550/ENSMUSG00000060802/ENSMUSG00000061232/ENSMUSG00000067212/ENSMUSG00000067235/ENSMUSG00000073411	12
CC	GO:0042612	MHC class I protein complex	10/1275	15/16514	1.52511e-08	9.25741e-06	2.72914e-06	ENSMUSG00000016206/ENSMUSG00000035929/ENSMUSG00000056116/ENSMUSG00000060550/ENSMUSG00000060802/ENSMUSG00000061232/ENSMUSG00000067212/ENSMUSG00000067235/ENSMUSG00000073409/ENSMUSG00000073411	10
CC	GO:0032398	MHC class Ib protein complex	9/1275	13/16514	5.10218e-08	3.09702e-05	6.84766e-06	ENSMUSG00000016206/ENSMUSG00000035929/ENSMUSG00000056116/ENSMUSG00000060550/ENSMUSG00000061232/ENSMUSG00000067212/ENSMUSG00000067235/ENSMUSG00000073409/ENSMUSG00000073411	9
CC	GO:0030139	endocytic vesicle	38/1275	196/16514	1.04014e-07	6.31365e-05	1.11678e-05	ENSMUSG00000008859/ENSMUSG00000016534/ENSMUSG00000019832/ENSMUSG00000023830/ENSMUSG00000024109/ENSMUSG00000024308/ENSMUSG00000026177/ENSMUSG00000026696/ENSMUSG00000026728/ENSMUSG00000028955/ENSMUSG00000029484/ENSMUSG00000031165/ENSMUSG00000032041/ENSMUSG00000032127/ENSMUSG00000033335/ENSMUSG00000034075/ENSMUSG00000035385/ENSMUSG00000036908/ENSMUSG00000037321/ENSMUSG00000038058/ENSMUSG00000038642/…	38
CC	GO:0033106	cis-Golgi network membrane	10/1275	18/16514	1.79078e-07	0.000108701	1.60228e-05	ENSMUSG00000016206/ENSMUSG00000032570/ENSMUSG00000035929/ENSMUSG00000056116/ENSMUSG00000060550/ENSMUSG00000061232/ENSMUSG00000067212/ENSMUSG00000067235/ENSMUSG00000073409/ENSMUSG00000073411	10
CC	GO:0001891	phagocytic cup	10/1275	22/16514	1.98573e-06	0.00120534	0.000152289	ENSMUSG00000020437/ENSMUSG00000021998/ENSMUSG00000024397/ENSMUSG00000030047/ENSMUSG00000033335/ENSMUSG00000039005/ENSMUSG00000041225/ENSMUSG00000056130/ENSMUSG00000056515/ENSMUSG00000098112	10
CC	GO:0042611	MHC protein complex	10/1275	25/16514	8.09672e-06	0.00491471	0.000543332	ENSMUSG00000016206/ENSMUSG00000035929/ENSMUSG00000056116/ENSMUSG00000060550/ENSMUSG00000060802/ENSMUSG00000061232/ENSMUSG00000067212/ENSMUSG00000067235/ENSMUSG00000073409/ENSMUSG00000073411	10
CC	GO:0000323	lytic vacuole	63/1275	470/16514	1.14405e-05	0.00694438	0.000597792	ENSMUSG00000002320/ENSMUSG00000002985/ENSMUSG00000003283/ENSMUSG00000005949/ENSMUSG00000006930/ENSMUSG00000015437/ENSMUSG00000016206/ENSMUSG00000016256/ENSMUSG00000016534/ENSMUSG00000020261/ENSMUSG00000021190/ENSMUSG00000021242/ENSMUSG00000021665/ENSMUSG00000021712/ENSMUSG00000025058/ENSMUSG00000025173/ENSMUSG00000025492/ENSMUSG00000025521/ENSMUSG00000025534/ENSMUSG00000026177/ENSMUSG00000026737/…	63
CC	GO:0005764	lysosome	63/1275	470/16514	1.14405e-05	0.00694438	0.000597792	ENSMUSG00000002320/ENSMUSG00000002985/ENSMUSG00000003283/ENSMUSG00000005949/ENSMUSG00000006930/ENSMUSG00000015437/ENSMUSG00000016206/ENSMUSG00000016256/ENSMUSG00000016534/ENSMUSG00000020261/ENSMUSG00000021190/ENSMUSG00000021242/ENSMUSG00000021665/ENSMUSG00000021712/ENSMUSG00000025058/ENSMUSG00000025173/ENSMUSG00000025492/ENSMUSG00000025521/ENSMUSG00000025534/ENSMUSG00000026177/ENSMUSG00000026737/…	63
CC	GO:0002102	podosome	10/1275	26/16514	1.22489e-05	0.00743506	0.000597792	ENSMUSG00000006304/ENSMUSG00000020152/ENSMUSG00000021936/ENSMUSG00000021998/ENSMUSG00000024965/ENSMUSG00000026341/ENSMUSG00000028771/ENSMUSG00000031078/ENSMUSG00000040711/ENSMUSG00000098112	10
CC	GO:0030666	endocytic vesicle membrane	12/1275	40/16514	3.10983e-05	0.0188766	0.00138421	ENSMUSG00000016534/ENSMUSG00000024308/ENSMUSG00000026177/ENSMUSG00000029484/ENSMUSG00000037321/ENSMUSG00000056515/ENSMUSG00000060550/ENSMUSG00000060802/ENSMUSG00000061232/ENSMUSG00000067212/ENSMUSG00000067235/ENSMUSG00000073411	12
CC	GO:0042824	MHC class I peptide loading complex	6/1275	10/16514	3.35196e-05	0.0203464	0.00138421	ENSMUSG00000024308/ENSMUSG00000024339/ENSMUSG00000037321/ENSMUSG00000060802/ENSMUSG00000061232/ENSMUSG00000073411	6
CC	GO:0009897	external side of plasma membrane	56/1275	419/16514	3.76502e-05	0.0228537	0.00144373	ENSMUSG00000000290/ENSMUSG00000002985/ENSMUSG00000004707/ENSMUSG00000004709/ENSMUSG00000006611/ENSMUSG00000015947/ENSMUSG00000016206/ENSMUSG00000016496/ENSMUSG00000017057/ENSMUSG00000022797/ENSMUSG00000022901/ENSMUSG00000026285/ENSMUSG00000026395/ENSMUSG00000026580/ENSMUSG00000026581/ENSMUSG00000026582/ENSMUSG00000026656/ENSMUSG00000027947/ENSMUSG00000027995/ENSMUSG00000028413/ENSMUSG00000028583/…	56
MF	GO:0046979	TAP2 binding	12/1249	16/16204	5.69041e-11	5.38882e-08	4.8638e-08	ENSMUSG00000016206/ENSMUSG00000024308/ENSMUSG00000024339/ENSMUSG00000035929/ENSMUSG00000037321/ENSMUSG00000056116/ENSMUSG00000060550/ENSMUSG00000061232/ENSMUSG00000067212/ENSMUSG00000067235/ENSMUSG00000073409/ENSMUSG00000073411	12
MF	GO:0046977	TAP binding	12/1249	17/16204	1.79852e-10	1.7032e-07	5.12421e-08	ENSMUSG00000016206/ENSMUSG00000024308/ENSMUSG00000024339/ENSMUSG00000035929/ENSMUSG00000037321/ENSMUSG00000056116/ENSMUSG00000060550/ENSMUSG00000061232/ENSMUSG00000067212/ENSMUSG00000067235/ENSMUSG00000073409/ENSMUSG00000073411	12
MF	GO:0046978	TAP1 binding	12/1249	17/16204	1.79852e-10	1.7032e-07	5.12421e-08	ENSMUSG00000016206/ENSMUSG00000024308/ENSMUSG00000024339/ENSMUSG00000035929/ENSMUSG00000037321/ENSMUSG00000056116/ENSMUSG00000060550/ENSMUSG00000061232/ENSMUSG00000067212/ENSMUSG00000067235/ENSMUSG00000073409/ENSMUSG00000073411	12
MF	GO:0005126	cytokine receptor binding	46/1249	218/16204	2.5625e-10	2.42669e-07	5.47566e-08	ENSMUSG00000000982/ENSMUSG00000004040/ENSMUSG00000009185/ENSMUSG00000014599/ENSMUSG00000017057/ENSMUSG00000018927/ENSMUSG00000018930/ENSMUSG00000019122/ENSMUSG00000021253/ENSMUSG00000021277/ENSMUSG00000021508/ENSMUSG00000021583/ENSMUSG00000023078/ENSMUSG00000023348/ENSMUSG00000026029/ENSMUSG00000026104/ENSMUSG00000026981/ENSMUSG00000027351/ENSMUSG00000027398/ENSMUSG00000027399/ENSMUSG00000027598/…	46
MF	GO:0042605	peptide antigen binding	13/1249	25/16204	6.89786e-09	6.53228e-06	1.17917e-06	ENSMUSG00000016206/ENSMUSG00000024339/ENSMUSG00000035929/ENSMUSG00000037321/ENSMUSG00000053835/ENSMUSG00000056116/ENSMUSG00000060550/ENSMUSG00000061232/ENSMUSG00000067212/ENSMUSG00000067235/ENSMUSG00000073409/ENSMUSG00000073411/ENSMUSG00000079491	13
MF	GO:0008009	chemokine activity	15/1249	37/16204	3.43054e-08	3.24872e-05	4.54576e-06	ENSMUSG00000000982/ENSMUSG00000009185/ENSMUSG00000018927/ENSMUSG00000018930/ENSMUSG00000019122/ENSMUSG00000021508/ENSMUSG00000023078/ENSMUSG00000029380/ENSMUSG00000034855/ENSMUSG00000035042/ENSMUSG00000035352/ENSMUSG00000035373/ENSMUSG00000035385/ENSMUSG00000060183/ENSMUSG00000073888	15
MF	GO:0030881	beta-2-microglobulin binding	10/1249	16/16204	3.72282e-08	3.52551e-05	4.54576e-06	ENSMUSG00000006611/ENSMUSG00000016206/ENSMUSG00000035929/ENSMUSG00000056116/ENSMUSG00000060550/ENSMUSG00000061232/ENSMUSG00000067212/ENSMUSG00000067235/ENSMUSG00000073409/ENSMUSG00000073411	10
MF	GO:0046703	natural killer cell lectin-like receptor binding	11/1249	20/16204	4.79089e-08	4.53698e-05	5.11869e-06	ENSMUSG00000004266/ENSMUSG00000016206/ENSMUSG00000035929/ENSMUSG00000040987/ENSMUSG00000056116/ENSMUSG00000060550/ENSMUSG00000061232/ENSMUSG00000067212/ENSMUSG00000067235/ENSMUSG00000073409/ENSMUSG00000073411	11
MF	GO:0042379	chemokine receptor binding	17/1249	49/16204	6.51104e-08	6.16595e-05	6.18358e-06	ENSMUSG00000000982/ENSMUSG00000004040/ENSMUSG00000009185/ENSMUSG00000018927/ENSMUSG00000018930/ENSMUSG00000019122/ENSMUSG00000021508/ENSMUSG00000023078/ENSMUSG00000027598/ENSMUSG00000029380/ENSMUSG00000034855/ENSMUSG00000035042/ENSMUSG00000035352/ENSMUSG00000035373/ENSMUSG00000035385/ENSMUSG00000060183/ENSMUSG00000073888	17
MF	GO:0003924	GTPase activity	48/1249	279/16204	1.08561e-07	0.000102807	9.27908e-06	ENSMUSG00000000386/ENSMUSG00000001833/ENSMUSG00000002233/ENSMUSG00000008859/ENSMUSG00000017837/ENSMUSG00000019832/ENSMUSG00000021712/ENSMUSG00000023341/ENSMUSG00000023921/ENSMUSG00000024944/ENSMUSG00000025730/ENSMUSG00000027669/ENSMUSG00000027739/ENSMUSG00000028214/ENSMUSG00000028268/ENSMUSG00000029204/ENSMUSG00000029298/ENSMUSG00000030220/ENSMUSG00000032042/ENSMUSG00000032202/ENSMUSG00000032562/…	48
MF	GO:0042288	MHC class I protein binding	13/1249	32/16204	2.76198e-07	0.000261559	1.96765e-05	ENSMUSG00000004709/ENSMUSG00000016206/ENSMUSG00000024339/ENSMUSG00000035929/ENSMUSG00000037321/ENSMUSG00000046245/ENSMUSG00000056116/ENSMUSG00000060550/ENSMUSG00000061232/ENSMUSG00000067212/ENSMUSG00000067235/ENSMUSG00000073409/ENSMUSG00000073411	13
MF	GO:0003725	double-stranded RNA binding	21/1249	78/16204	2.76247e-07	0.000261606	1.96765e-05	ENSMUSG00000001166/ENSMUSG00000017830/ENSMUSG00000022797/ENSMUSG00000024079/ENSMUSG00000026728/ENSMUSG00000026896/ENSMUSG00000027514/ENSMUSG00000027951/ENSMUSG00000029561/ENSMUSG00000029605/ENSMUSG00000031207/ENSMUSG00000031639/ENSMUSG00000032661/ENSMUSG00000032690/ENSMUSG00000037921/ENSMUSG00000040296/ENSMUSG00000041530/ENSMUSG00000041827/ENSMUSG00000042699/ENSMUSG00000052776/ENSMUSG00000066861	21
MF	GO:0042610	CD8 receptor binding	9/1249	15/16204	3.05192e-07	0.000289017	2.00661e-05	ENSMUSG00000016206/ENSMUSG00000035929/ENSMUSG00000056116/ENSMUSG00000060550/ENSMUSG00000061232/ENSMUSG00000067212/ENSMUSG00000067235/ENSMUSG00000073409/ENSMUSG00000073411	9
MF	GO:0005125	cytokine activity	31/1249	153/16204	5.40133e-07	0.000511506	3.29765e-05	ENSMUSG00000000982/ENSMUSG00000001131/ENSMUSG00000009185/ENSMUSG00000014599/ENSMUSG00000018927/ENSMUSG00000018930/ENSMUSG00000019122/ENSMUSG00000021253/ENSMUSG00000021508/ENSMUSG00000022382/ENSMUSG00000023078/ENSMUSG00000026981/ENSMUSG00000027398/ENSMUSG00000027399/ENSMUSG00000028362/ENSMUSG00000029304/ENSMUSG00000029380/ENSMUSG00000034708/ENSMUSG00000034855/ENSMUSG00000035042/ENSMUSG00000035352/…	31
MF	GO:0042287	MHC protein binding	14/1249	41/16204	1.18158e-06	0.00111896	6.73295e-05	ENSMUSG00000004709/ENSMUSG00000016206/ENSMUSG00000022378/ENSMUSG00000024339/ENSMUSG00000035929/ENSMUSG00000037321/ENSMUSG00000046245/ENSMUSG00000056116/ENSMUSG00000060550/ENSMUSG00000061232/ENSMUSG00000067212/ENSMUSG00000067235/ENSMUSG00000073409/ENSMUSG00000073411	14
MF	GO:0048020	CCR chemokine receptor binding	12/1249	31/16204	1.48101e-06	0.00140251	7.9117e-05	ENSMUSG00000000982/ENSMUSG00000004040/ENSMUSG00000009185/ENSMUSG00000018927/ENSMUSG00000018930/ENSMUSG00000019122/ENSMUSG00000023078/ENSMUSG00000035042/ENSMUSG00000035352/ENSMUSG00000035373/ENSMUSG00000035385/ENSMUSG00000073888	12
MF	GO:0017111	nucleoside-triphosphatase activity	68/1249	494/16204	1.91501e-06	0.00181352	9.2833e-05	ENSMUSG00000000386/ENSMUSG00000001833/ENSMUSG00000002233/ENSMUSG00000003779/ENSMUSG00000007097/ENSMUSG00000008859/ENSMUSG00000017837/ENSMUSG00000019832/ENSMUSG00000020181/ENSMUSG00000020361/ENSMUSG00000021712/ENSMUSG00000023341/ENSMUSG00000023921/ENSMUSG00000024068/ENSMUSG00000024339/ENSMUSG00000024944/ENSMUSG00000025730/ENSMUSG00000026775/ENSMUSG00000027669/ENSMUSG00000027739/ENSMUSG00000028214/…	68
MF	GO:0042608	T cell receptor binding	10/1249	22/16204	1.95498e-06	0.00185137	9.2833e-05	ENSMUSG00000016206/ENSMUSG00000020143/ENSMUSG00000035929/ENSMUSG00000056116/ENSMUSG00000060550/ENSMUSG00000061232/ENSMUSG00000067212/ENSMUSG00000067235/ENSMUSG00000073409/ENSMUSG00000073411	10
MF	GO:0005149	interleukin-1 receptor binding	7/1249	13/16204	1.80255e-05	0.0170702	0.000810898	ENSMUSG00000023348/ENSMUSG00000026981/ENSMUSG00000027398/ENSMUSG00000027399/ENSMUSG00000032508/ENSMUSG00000045322/ENSMUSG00000056130	7

## Sheet: S_Data4 GO 4 weeks
ONTOLOGY	ID	Description	GeneRatio	BgRatio	pvalue	p.adjust	qvalue	geneID	Count
BP	GO:0010001	glial cell differentiation	25/558	246/16388	1.13209e-06	0.00487591	0.00444613	ENSMUSG00000000489/ENSMUSG00000001761/ENSMUSG00000004056/ENSMUSG00000006782/ENSMUSG00000015149/ENSMUSG00000017344/ENSMUSG00000019777/ENSMUSG00000020052/ENSMUSG00000020053/ENSMUSG00000021379/ENSMUSG00000022037/ENSMUSG00000027858/ENSMUSG00000028517/ENSMUSG00000035413/ENSMUSG00000037169/ENSMUSG00000038539/ENSMUSG00000040260/ENSMUSG00000047875/ENSMUSG00000049107/ENSMUSG00000050121/ENSMUSG00000055254/…	25
CC	GO:0031012	extracellular matrix	33/565	449/16514	3.26912e-05	0.0153976	0.00726494	ENSMUSG00000004892/ENSMUSG00000009281/ENSMUSG00000017344/ENSMUSG00000020053/ENSMUSG00000021390/ENSMUSG00000021939/ENSMUSG00000022309/ENSMUSG00000023224/ENSMUSG00000024330/ENSMUSG00000024974/ENSMUSG00000025780/ENSMUSG00000026748/ENSMUSG00000027386/ENSMUSG00000027750/ENSMUSG00000028364/ENSMUSG00000030022/ENSMUSG00000030513/ENSMUSG00000030606/ENSMUSG00000032289/ENSMUSG00000034463/ENSMUSG00000036103/…	33
CC	GO:0030312	external encapsulating structure	33/565	450/16514	3.41668e-05	0.0160926	0.00726494	ENSMUSG00000004892/ENSMUSG00000009281/ENSMUSG00000017344/ENSMUSG00000020053/ENSMUSG00000021390/ENSMUSG00000021939/ENSMUSG00000022309/ENSMUSG00000023224/ENSMUSG00000024330/ENSMUSG00000024974/ENSMUSG00000025780/ENSMUSG00000026748/ENSMUSG00000027386/ENSMUSG00000027750/ENSMUSG00000028364/ENSMUSG00000030022/ENSMUSG00000030513/ENSMUSG00000030606/ENSMUSG00000032289/ENSMUSG00000034463/ENSMUSG00000036103/…	33

## Sheet: S_Data5 KEGG 2 weeks
ID	Description	GeneRatio	BgRatio	pvalue	p.adjust	qvalue	geneID	Count
KEGG_TOLL_LIKE_RECEPTOR_SIGNALING_PATHWAY	TOLL LIKE RECEPTOR SIGNALING PATHWAY	27/438	86/4320	3.62788e-08	6.05855e-06	5.30816e-06	ENSMUSG00000000982/ENSMUSG00000004056/ENSMUSG00000018930/ENSMUSG00000018932/ENSMUSG00000020623/ENSMUSG00000021250/ENSMUSG00000021277/ENSMUSG00000021936/ENSMUSG00000022901/ENSMUSG00000024235/ENSMUSG00000025498/ENSMUSG00000026029/ENSMUSG00000026104/ENSMUSG00000027398/ENSMUSG00000027995/ENSMUSG00000028698/ENSMUSG00000029304/ENSMUSG00000029771/ENSMUSG00000031639/ENSMUSG00000032041/ENSMUSG00000032508/…	27
KEGG_CYTOSOLIC_DNA_SENSING_PATHWAY	CYTOSOLIC DNA SENSING PATHWAY	15/438	40/4320	3.57508e-06	0.000298519	0.000261546	ENSMUSG00000018930/ENSMUSG00000022221/ENSMUSG00000024349/ENSMUSG00000025498/ENSMUSG00000025888/ENSMUSG00000027398/ENSMUSG00000027514/ENSMUSG00000027951/ENSMUSG00000030793/ENSMUSG00000034855/ENSMUSG00000035042/ENSMUSG00000038628/ENSMUSG00000039217/ENSMUSG00000040296/ENSMUSG00000049734	15
KEGG_CHEMOKINE_SIGNALING_PATHWAY	CHEMOKINE SIGNALING PATHWAY	35/438	168/4320	1.96483e-05	0.000973138	0.000852608	ENSMUSG00000000982/ENSMUSG00000003283/ENSMUSG00000004040/ENSMUSG00000004056/ENSMUSG00000015950/ENSMUSG00000018927/ENSMUSG00000018930/ENSMUSG00000019122/ENSMUSG00000020143/ENSMUSG00000021508/ENSMUSG00000023078/ENSMUSG00000026104/ENSMUSG00000027669/ENSMUSG00000028698/ENSMUSG00000028874/ENSMUSG00000029380/ENSMUSG00000031165/ENSMUSG00000031805/ENSMUSG00000032192/ENSMUSG00000032562/ENSMUSG00000033220/…	35
KEGG_NOD_LIKE_RECEPTOR_SIGNALING_PATHWAY	NOD LIKE RECEPTOR SIGNALING PATHWAY	17/438	57/4320	2.78406e-05	0.000973138	0.000852608	ENSMUSG00000021936/ENSMUSG00000022534/ENSMUSG00000023348/ENSMUSG00000025888/ENSMUSG00000026029/ENSMUSG00000026928/ENSMUSG00000027398/ENSMUSG00000029380/ENSMUSG00000030793/ENSMUSG00000033538/ENSMUSG00000035042/ENSMUSG00000035352/ENSMUSG00000035373/ENSMUSG00000035385/ENSMUSG00000038058/ENSMUSG00000039217/ENSMUSG00000078945	17
KEGG_CELL_ADHESION_MOLECULES_CAMS	CELL ADHESION MOLECULES CAMS	26/438	111/4320	2.91359e-05	0.000973138	0.000852608	ENSMUSG00000000290/ENSMUSG00000016206/ENSMUSG00000016496/ENSMUSG00000017009/ENSMUSG00000022901/ENSMUSG00000024109/ENSMUSG00000025743/ENSMUSG00000026285/ENSMUSG00000026395/ENSMUSG00000026580/ENSMUSG00000026581/ENSMUSG00000026582/ENSMUSG00000026768/ENSMUSG00000027322/ENSMUSG00000030786/ENSMUSG00000032012/ENSMUSG00000032076/ENSMUSG00000038235/ENSMUSG00000048163/ENSMUSG00000051790/ENSMUSG00000053024/…	26
KEGG_ANTIGEN_PROCESSING_AND_PRESENTATION	ANTIGEN PROCESSING AND PRESENTATION	15/438	54/4320	0.00020117	0.00559923	0.00490573	ENSMUSG00000016206/ENSMUSG00000020361/ENSMUSG00000021190/ENSMUSG00000022216/ENSMUSG00000024308/ENSMUSG00000024339/ENSMUSG00000031838/ENSMUSG00000032897/ENSMUSG00000037321/ENSMUSG00000038642/ENSMUSG00000060550/ENSMUSG00000060802/ENSMUSG00000067212/ENSMUSG00000067235/ENSMUSG00000073411	15
KEGG_FC_GAMMA_R_MEDIATED_PHAGOCYTOSIS	FC GAMMA R MEDIATED PHAGOCYTOSIS	21/438	92/4320	0.000251819	0.00600769	0.00526359	ENSMUSG00000003283/ENSMUSG00000004056/ENSMUSG00000006304/ENSMUSG00000008475/ENSMUSG00000015947/ENSMUSG00000015950/ENSMUSG00000020143/ENSMUSG00000026288/ENSMUSG00000026395/ENSMUSG00000026656/ENSMUSG00000028698/ENSMUSG00000029622/ENSMUSG00000031165/ENSMUSG00000033220/ENSMUSG00000033335/ENSMUSG00000034116/ENSMUSG00000034330/ENSMUSG00000036995/ENSMUSG00000042228/ENSMUSG00000056220/ENSMUSG00000059089	21
KEGG_LEISHMANIA_INFECTION	LEISHMANIA INFECTION	16/438	62/4320	0.000315654	0.00658928	0.00577315	ENSMUSG00000000290/ENSMUSG00000004266/ENSMUSG00000015947/ENSMUSG00000015950/ENSMUSG00000021250/ENSMUSG00000021253/ENSMUSG00000026104/ENSMUSG00000026480/ENSMUSG00000026656/ENSMUSG00000027398/ENSMUSG00000027399/ENSMUSG00000027995/ENSMUSG00000030786/ENSMUSG00000032508/ENSMUSG00000039005/ENSMUSG00000059089	16
KEGG_CYTOKINE_CYTOKINE_RECEPTOR_INTERACTION	CYTOKINE CYTOKINE RECEPTOR INTERACTION	35/438	198/4320	0.000617091	0.0109621	0.0096044	ENSMUSG00000000982/ENSMUSG00000014599/ENSMUSG00000017057/ENSMUSG00000018927/ENSMUSG00000018930/ENSMUSG00000019122/ENSMUSG00000021253/ENSMUSG00000021508/ENSMUSG00000023078/ENSMUSG00000023905/ENSMUSG00000024621/ENSMUSG00000027398/ENSMUSG00000027399/ENSMUSG00000027947/ENSMUSG00000028362/ENSMUSG00000029380/ENSMUSG00000030339/ENSMUSG00000030745/ENSMUSG00000030748/ENSMUSG00000032089/ENSMUSG00000034855/…	35
KEGG_JAK_STAT_SIGNALING_PATHWAY	JAK STAT SIGNALING PATHWAY	23/438	112/4320	0.000662582	0.0109621	0.0096044	ENSMUSG00000002325/ENSMUSG00000004040/ENSMUSG00000004056/ENSMUSG00000004266/ENSMUSG00000017057/ENSMUSG00000026104/ENSMUSG00000027351/ENSMUSG00000027947/ENSMUSG00000028698/ENSMUSG00000030745/ENSMUSG00000030748/ENSMUSG00000031805/ENSMUSG00000032089/ENSMUSG00000032578/ENSMUSG00000034165/ENSMUSG00000037211/ENSMUSG00000038037/ENSMUSG00000040033/ENSMUSG00000053113/ENSMUSG00000068758/ENSMUSG00000071714/…	23
KEGG_NATURAL_KILLER_CELL_MEDIATED_CYTOTOXICITY	NATURAL KILLER CELL MEDIATED CYTOTOXICITY	21/438	99/4320	0.000722057	0.0109621	0.0096044	ENSMUSG00000000290/ENSMUSG00000002699/ENSMUSG00000004266/ENSMUSG00000004709/ENSMUSG00000015437/ENSMUSG00000016206/ENSMUSG00000022092/ENSMUSG00000028698/ENSMUSG00000030579/ENSMUSG00000031628/ENSMUSG00000033220/ENSMUSG00000034116/ENSMUSG00000034330/ENSMUSG00000039304/ENSMUSG00000040987/ENSMUSG00000058715/ENSMUSG00000059089/ENSMUSG00000060550/ENSMUSG00000067212/ENSMUSG00000067235/ENSMUSG00000073411	21
KEGG_VIRAL_MYOCARDITIS	VIRAL MYOCARDITIS	15/438	62/4320	0.00100871	0.0140379	0.0122992	ENSMUSG00000000290/ENSMUSG00000005610/ENSMUSG00000016206/ENSMUSG00000022901/ENSMUSG00000026029/ENSMUSG00000028914/ENSMUSG00000031628/ENSMUSG00000033220/ENSMUSG00000039952/ENSMUSG00000053093/ENSMUSG00000060550/ENSMUSG00000062825/ENSMUSG00000067212/ENSMUSG00000067235/ENSMUSG00000073411	15
KEGG_GRAFT_VERSUS_HOST_DISEASE	GRAFT VERSUS HOST DISEASE	9/438	28/4320	0.00123899	0.0159162	0.0139449	ENSMUSG00000015437/ENSMUSG00000016206/ENSMUSG00000022901/ENSMUSG00000027398/ENSMUSG00000027399/ENSMUSG00000060550/ENSMUSG00000067212/ENSMUSG00000067235/ENSMUSG00000073411	9
KEGG_P53_SIGNALING_PATHWAY	P53 SIGNALING PATHWAY	15/438	64/4320	0.00142966	0.0170537	0.0149415	ENSMUSG00000019942/ENSMUSG00000020427/ENSMUSG00000020649/ENSMUSG00000021453/ENSMUSG00000022292/ENSMUSG00000025647/ENSMUSG00000026029/ENSMUSG00000028914/ENSMUSG00000031628/ENSMUSG00000032218/ENSMUSG00000034165/ENSMUSG00000036390/ENSMUSG00000037411/ENSMUSG00000041431/ENSMUSG00000062762	15
KEGG_TYPE_I_DIABETES_MELLITUS	TYPE I DIABETES MELLITUS	10/438	35/4320	0.0018422	0.0205098	0.0179695	ENSMUSG00000015437/ENSMUSG00000016206/ENSMUSG00000022901/ENSMUSG00000027398/ENSMUSG00000027399/ENSMUSG00000056553/ENSMUSG00000060550/ENSMUSG00000067212/ENSMUSG00000067235/ENSMUSG00000073411	10
KEGG_AMINO_SUGAR_AND_NUCLEOTIDE_SUGAR_METABOLISM	AMINO SUGAR AND NUCLEOTIDE SUGAR METABOLISM	11/438	43/4320	0.00292175	0.0304958	0.0267187	ENSMUSG00000000628/ENSMUSG00000001891/ENSMUSG00000018042/ENSMUSG00000021665/ENSMUSG00000025877/ENSMUSG00000026456/ENSMUSG00000028479/ENSMUSG00000029992/ENSMUSG00000033703/ENSMUSG00000036073/ENSMUSG00000042684	11
KEGG_RIG_I_LIKE_RECEPTOR_SIGNALING_PATHWAY	RIG I LIKE RECEPTOR SIGNALING PATHWAY	12/438	51/4320	0.00405603	0.0398445	0.0349095	ENSMUSG00000000275/ENSMUSG00000017830/ENSMUSG00000021277/ENSMUSG00000021936/ENSMUSG00000024349/ENSMUSG00000025498/ENSMUSG00000026029/ENSMUSG00000026896/ENSMUSG00000034855/ENSMUSG00000035692/ENSMUSG00000038517/ENSMUSG00000040296	12

## Sheet: S_Data6 FKBP5 PheWAS
atlas ID	PMID	Year	Domain	Trait	P-value	N
3187	31427789	2019	Skeletal	Standing height	2.3943e-34	385748
4043	30124842	2018	Skeletal	Height	4.198e-23	693529
3271	31427789	2019	Skeletal	Comparative height size at age 10	2.0144e-17	380167
3469	31427789	2019	Metabolic	Impedance measures - Trunk fat mass	3.8137e-14	379578
3440	31427789	2019	Metabolic	Impedance measures - Weight	6.6062e-14	379840
3884	27863252	2016	Immunological	Lymphocyte count (three-way meta)	8.1774e-14	171643
3436	31427789	2019	Metabolic	Weight	8.3948e-14	385473
3412	31427789	2019	Skeletal	Sitting height	1.2889e-13	385393
3442	31427789	2019	Metabolic	Impedance measures - Whole body fat mass	1.8558e-13	379203
3468	31427789	2019	Metabolic	Impedance measures - Trunk fat percentage	2.6589e-13	379600
3470	31427789	2019	Metabolic	Impedance measures - Trunk fat-free mass	2.8959e-13	379507
3471	31427789	2019	Metabolic	Impedance measures - Trunk predicted mass	3.0997e-13	379469
3446	31427789	2019	Metabolic	Impedance measures - Basal metabolic rate	3.3074e-13	379821
3443	31427789	2019	Metabolic	Impedance measures - Whole body fat-free mass	5.0737e-13	379804
3444	31427789	2019	Metabolic	Impedance measures - Whole body water mass	5.3242e-13	379835
3848	27863252	2016	Immunological	Lymphocyte count (two-way meta)	5.38e-13	132452
3441	31427789	2019	Metabolic	Impedance measures - Body fat percentage	7.6158e-13	379615
3186	31427789	2019	Metabolic	Hip circumference	9.8531e-13	385887
3453	31427789	2019	Metabolic	Impedance measures - Leg fat mass (right)	1.9757e-12	379802
3457	31427789	2019	Metabolic	Impedance measures - Leg fat mass (left)	3.1704e-12	379783
3459	31427789	2019	Metabolic	Impedance measures - Leg predicted mass (left)	5.9512e-12	379761
3458	31427789	2019	Metabolic	Impedance measures - Leg fat-free mass (left)	6.0329e-12	379766
3463	31427789	2019	Metabolic	Impedance measures - Arm predicted mass (right)	8.0885e-12	379716
4304	30664634	2019	Metabolic	Legs-leg fat ratio (female)	8.1869e-12	195068
3462	31427789	2019	Metabolic	Impedance measures - Arm fat-free mass (right)	9.4147e-12	379723
4306	30664634	2019	Metabolic	Trunk-trunk fat ratio (female)	1.1339e-11	195068
3455	31427789	2019	Metabolic	Impedance measures - Leg predicted mass (right)	1.2428e-11	379793
3454	31427789	2019	Metabolic	Impedance measures - Leg fat-free mass (right)	1.3722e-11	379793
3467	31427789	2019	Metabolic	Impedance measures - Arm predicted mass (left)	1.4562e-11	379638
3466	31427789	2019	Metabolic	Impedance measures - Arm fat-free mass (left)	1.5139e-11	379653
3465	31427789	2019	Metabolic	Impedance measures - Arm fat mass (left)	2.9588e-11	379663
3461	31427789	2019	Metabolic	Impedance measures - Arm fat mass (right)	3.0961e-11	379725
3456	31427789	2019	Metabolic	Impedance measures - Leg fat percentage (left)	3.4842e-11	379786
3452	31427789	2019	Metabolic	Impedance measures - Leg fat percentage (right)	5.2137e-11	379806
4175	30048462	2018	Skeletal	Heel bone mineral density	8.4087e-11	394929
3464	31427789	2019	Metabolic	Impedance measures - Arm fat percentage (left)	3.0154e-10	379699
3185	31427789	2019	Metabolic	Waist circumference	3.333e-10	385932
4074	30239722	2018	Metabolic	Body Mass Index	5.5415e-10	806834
142	25282103	2014	Skeletal	Height	1.218e-09	253288
3460	31427789	2019	Metabolic	Impedance measures - Arm fat percentage (right)	2.3037e-09	379752
3445	31427789	2019	Metabolic	Impedance measures - Body Mass Index (BMI)	1.2628e-08	379831
3435	31427789	2019	Metabolic	Body Mass Index	2.3796e-08	385336
3904	27863252	2016	Immunological	White blood cell count (three-way meta)	2.5344e-08	172435
3854	27863252	2016	Immunological	Monocyte percentage of white cells (two-way meta)	3.8596e-08	131305
3868	27863252	2016	Immunological	White blood cell count (two-way meta)	5.4677e-08	131969
4044	30124842	2018	Metabolic	Body Mass Index	9.9344e-08	681275
4328	30598549	2018	Skeletal	Estimated bone mineral density from heel ultrasounds	1.7603e-07	426824
4226	31015401	2019	Environmental	Thyroid preparations	1.7632e-07	305582
3890	27863252	2016	Immunological	Monocyte percentage of white cells (three-way meta)	2.0771e-07	170494
3602	31427789	2019	Endocrine	Non-cancer illness code, self-reported: hypothyroidism/myxoedema	3.6501e-07	289307
4076	30239722	2018	Metabolic	Body Mass Index (female)	6.3128e-07	434794
4278	30804560	2019	Respiratory	FEV1	8.5947e-07	400102
4352	30573740	2018	Dermatological	Male pattern baldness (BOLT LMM non-infinitesimal mixed model)	9.4255e-07	205327
4377	30940143	2019	Cardiovascular	Resting heart rate	1.4133e-06	458969
3838	27863252	2016	Immunological	Eosinophil count (two-way meta)	1.8053e-06	131999
3874	27863252	2016	Immunological	Eosinophil count (three-way meta)	2.4591e-06	172275
4351	30573740	2018	Dermatological	Male pattern baldness (BOLT LMM infinitesimal mixed model)	4.6685e-06	205327
3839	27863252	2016	Immunological	Eosinophil percentage of white cells (two-way meta)	5.4299e-06	132052
4282	30804560	2019	Respiratory	FEV1	5.7867e-06	321047
3875	27863252	2016	Immunological	Eosinophil percentage of white cells (three-way meta)	6.1764e-06	172378
3290	31427789	2019	Psychiatric	Worrier / anxious feelings	7.4549e-06	376411
3840	27863252	2016	Immunological	Eosinophil percentage of granulocytes (two-way meta)	8.3499e-06	131525
4279	30804560	2019	Respiratory	FVC	9.0435e-06	400102
2022	23583980	2013	Respiratory	Fibrotic idiopathic interstitial pneumonias	9.2315e-06	6299
3997	29500382	2018	Psychiatric	Worrier / anxious feelings (WORRY)	1.1859e-05	264646
3685	31427789	2019	Endocrine	Diagnoses - secondary ICD10: E03 Other hypothyroidism	1.4151e-05	244890
4082	30239722	2018	Metabolic	Waist-hip ratio (adjusted for BMI, female)	1.4877e-05	379501
3876	27863252	2016	Immunological	Eosinophil percentage of granulocytes (three-way meta)	1.5624e-05	170536
706	24816252	2014	Metabolic	::::X-11444	3.0015e-05	7758
800	24816252	2014	Metabolic	::::X-12749	4.9012e-05	7178
4302	30664634	2019	Metabolic	Arms-arm fat ratio (female)	5.2115e-05	195068
4080	30239722	2018	Metabolic	Waist-hip ratio (adjusted for BMI)	5.5015e-05	694649
4488	31676860	2019	Neurological	Right middle temporal	6.6541e-05	19629
3979	28869591	2017	Skeletal	Estimated BMD	6.7018e-05	142487
31	21173776	2012	Psychiatric	Conscientiousness (NEO-FFI)	6.8707e-05	17375
4546	31676860	2019	Neurological	Left caudal anterior cingulate	7.6696e-05	21821
3837	27863252	2016	Immunological	Sum eosinophil basophil count (two-way meta)	7.818e-05	131557
3873	27863252	2016	Immunological	Sum eosinophil basophil count (three-way meta)	8.2741e-05	171771
3339	31427789	2019	Reproduction	Age when periods started (menarche) (female)	8.6767e-05	202636
3842	27863252	2016	Immunological	Granulocyte percentage of myeloid white cells (two-way meta)	8.7146e-05	130543
4283	30804560	2019	Respiratory	FVC	8.8389e-05	321047
3885	27863252	2016	Immunological	Lymphocyte percentage of white cells (three-way meta)	9.5581e-05	171748
3451	31427789	2019	Metabolic	Impedance measures - Impedance of arm (left)	9.7545e-05	379803
4077	30239722	2018	Metabolic	Waist-hip ratio	0.00010773	697734
3849	27863252	2016	Immunological	Lymphocyte percentage of white cells (two-way meta)	0.0001196	132570
4135	29403010	2018	Immunological	Red blood cell count	0.00012784	108794
3499	31427789	2019	Dermatological	Hair colour (natural, before greying): Black	0.00019294	385603
4132	29403010	2018	Immunological	Basophil count	0.00019875	62076
3447	31427789	2019	Metabolic	Impedance measures - Impedance of whole body	0.00020766	379792
4346	30525989	2018	Cardiovascular	Coronary artery disease and triglyceride (bivariate)	0.00022632	735838
3450	31427789	2019	Metabolic	Impedance measures - Impedance of arm (right)	0.00024342	379786
808	24816252	2014	Metabolic	::::X-12844	0.00025673	7768
4589	31676860	2019	Neurological	Right middle temporal	0.00026664	21821
4648	BioRxiv: https://doi.org/10.1101/288556	2019	Neurological	Anterior limb of internal capsule fractional anisotropy	0.00028405	17706
4569	31676860	2019	Neurological	Left rostral anterior cingulate	0.00028525	21821
3857	27863252	2016	Immunological	Sum neutrophil eosinophil count (two-way meta)	0.00028529	131409
153	26426971	2015	Metabolic	Waist-hip ratio (female > 50 yrs, adjusted for BMI)	0.00030535	88625
2031	28067908	2017	Gastrointestinal	Inflammatory Bowel Disease	0.00031927	59957
2025	22952603	2012	Psychiatric	10 mg response to amphetamine	0.00036096	381
2033	27957625	2016	Neurological	Cluster headache	0.00040181	459
113	20881960	2010	Skeletal	Height	0.00040499	133653
3858	27863252	2016	Immunological	Neutrophil percentage of granulocytes (two-way meta)	0.00041858	131660
3859	27863252	2016	Immunological	Neutrophil count (two-way meta)	0.0004266	131564
1204	24390342	2014	Connective Tissue	Rheumatoid Arthritis	0.0004297	103638
3841	27863252	2016	Immunological	Granulocyte count (two-way meta)	0.00047166	130875
174	25673412	2015	Metabolic	Waist circumference (adjusted for BMI)	0.00047468	245749
173	25673412	2015	Metabolic	Waist circumference (adjusted for BMI)	0.00048838	231355
4338	30531941	2018	Psychiatric	Sleep durataion (conditioning sex and BMI)	0.00049333	91105
4468	31676860	2019	Neurological	Left rostral anterior cingulate	0.00051688	19629
3894	27863252	2016	Immunological	Neutrophil percentage of granulocytes (three-way meta)	0.00054037	170672
3878	27863252	2016	Immunological	Granulocyte percentage of myeloid white cells (three-way meta)	0.00058637	169545
3893	27863252	2016	Immunological	Sum neutrophil eosinophil count (three-way meta)	0.00062046	170384
1365	17903299	2007	Metabolic	Total cholesterol (at exam 4, GEE, adjusted for age and sex)	0.00063907	1069
3188	31427789	2019	Cardiovascular	Pulse rate (automated reading)	0.00068306	361411
3895	27863252	2016	Immunological	Neutrophil count (three-way meta)	0.00068654	170702
4473	31676860	2019	Neurological	Left supramarginal	0.00071013	19629
3891	27863252	2016	Immunological	Mean platelet volume (three-way meta)	0.00071208	164454
3836	27863252	2016	Immunological	Sum basophil neutrophil count (two-way meta)	0.00071353	131031
4078	30239722	2018	Metabolic	Waist-hip ratio (male)	0.00071919	316772
4337	30531941	2018	Psychiatric	Sleep durataion	0.00083198	91105
3414	31427789	2019	Metabolic	Birth weight	0.00089547	219088
4445	31676860	2019	Neurological	Left caudal anterior cingulate	0.0009392	19629
3877	27863252	2016	Immunological	Granulocyte count (three-way meta)	0.00095706	169822
4015	29760442	2018	Ophthalmological	Central corneal thickness	0.0010039	17803
3650	31427789	2019	Environment	Illnesses of siblings: Breast cancer	0.0010797	309116
4673	BioRxiv: https://doi.org/10.1101/288581	2019	Neurological	Cingulum (cingulate gyrus) axial diusivities	0.0011562	17706
127	23754948	2013	Skeletal	Height (female)	0.0011687	73072
3872	27863252	2016	Immunological	Sum basophil neutrophil count (three-way meta)	0.0011827	170143
3856	27863252	2016	Immunological	Myeloid white cell count (two-way meta)	0.001198	130268
2430	28240269	2017	Cell	FCER2 - Low affinity immunoglobulin epsilon Fc receptor	0.0012033	1000
2628	28240269	2017	Cell	ALB - Serum albumin	0.0012748	1000
1364	17903299	2007	Metabolic	Total cholesterol (at exam 4, FBAT, adjusted for age and sex)	0.0012792	1069
3899	27863252	2016	Immunological	Platelet count (three-way meta)	0.001285	166066
72	24097068	2013	Metabolic	Triglycerides cholesterol	0.001546	188577
3578	31427789	2019	Social Interactions	Social support - Leisure/social activities: Religious group	0.0015797	385280
4158	30531953	2018	Neurological	Generalised epilepsy	0.0015873	33446
3342	31427789	2019	Metabolic	Birth weight of first child (female)	0.0016128	165872
3287	31427789	2019	Psychiatric	Sensitivity / hurt feelings	0.0016918	375272
952	27005778	2016	Metabolic	Valine	0.0018337	24900
4086	30297969	2018	Endocrine	Type 2 Diabetes (adjusted for BMI)	0.0018843	898130
46	28196072	2017	Dermatological	Baldness	0.0019033	52874
178	25673412	2015	Metabolic	Waist circumference (female, adjusted for BMI)	0.002175	134039
4557	31676860	2019	Neurological	Left medial orbitofrontal	0.0021767	21821
177	25673412	2015	Metabolic	Waist circumference (female, adjusted for BMI)	0.0022161	127470
4253	30952852	2019	Psychiatric	Sleep duration (mean)	0.002251	85449
4281	30804560	2019	Respiratory	PEF	0.0022974	345265
3939	28892062	2017	Metabolic	Body Mass Index	0.0024883	158284
3160	28240269	2017	Cell	PIM1 - Serine/threonine-protein kinase pim-1	0.0025073	1000
2019	23143601	2012	Neoplasms	Lung canger (adjusted for age)	0.0026302	8881
3892	27863252	2016	Immunological	Myeloid white cell count (three-way meta)	0.002644	169219
168	25673412	2015	Metabolic	Waist circumference	0.0026515	244441
2029	28067908	2017	Gastrointestinal	Crohn's Disease	0.0027057	40266
668	24816252	2014	Metabolic	::::X-06246	0.0027106	7358
3274	31427789	2019	Dermatological	Ease of skin tanning	0.0027416	378364
1473	17903299	2007	Metabolic	Mean total cholesterol from exam 1-7 (GEE, adjusted for multivariable)	0.0027543	1087
208	20453842	2010	Connective Tissue	Rheumatoid Arthritis	0.0027832	25708
4348	30525989	2018	Cardiovascular	Coronary artery disease and high-density lipoprotein cholesterol (bivariate)	0.0028358	735838
4285	30804560	2019	Respiratory	PEF	0.0029022	321047
1557	17903303	2007	Cardiovascular	Mean common carotid artery IMT (at exam 6, GEE, adjusted for multivariable)	0.0029163	969
4280	30804560	2019	Respiratory	FEV1/FVC ratio	0.0030571	400102
3994	29500382	2018	Psychiatric	Sensitivity / hurt feelings (HURT)	0.0031316	264144
2215	28240269	2017	Cell	APOB - Apolipoprotein B	0.0031978	1000
167	25673412	2015	Metabolic	Waist circumference	0.0032686	232101
3762	31427789	2019	Psychiatric	Anxiety - Recent inability to stop or control worying	0.0032741	126300
274	25772697	2015	Immunological	CD8:%TEM	0.003438	669
180	25673412	2015	Metabolic	Waist-hip ratio	0.0035024	226643
179	25673412	2015	Metabolic	Waist-hip ratio	0.0035589	212248
185	25673412	2015	Metabolic	Waist-hip ratio (adjusted for BMI)	0.0035902	210086
4730	BioRxiv: https://doi.org/10.1101/288638	2019	Neurological	Superior corona radiata mode of anisotropy	0.0035956	17706
4476	31676860	2019	Neurological	Right caudal anterior cingulate	0.0035998	19629
186	25673412	2015	Metabolic	Waist-hip ratio (adjusted for BMI)	0.0036575	224456
1475	17903299	2007	Metabolic	Mean total cholesterol from exam 1-7 (GEE, adjusted for age and sex)	0.0037076	1087
3846	27863252	2016	Immunological	High light scatter reticulocyte count (two-way meta)	0.003943	130517
4075	30239722	2018	Metabolic	Body Mass Index (male)	0.0041555	374756
1553	17903303	2007	Cardiovascular	Maximum common carotid artery IMT (at exam 6, GEE, adjusted for multivariable)	0.0041857	969
1835	17903296	2007	Skeletal	Neck width (GEE, female, adjusted for multivariable)	0.0042574	618
1041	17903296	2007	Skeletal	Shaft Width (GEE, adjusted for age and sex)	0.0044665	1028
3020	28240269	2017	Cell	PLA2G7 - Platelet-activating factor acetylhydrolase	0.0044939	1000
3252	31427789	2019	Nutritional	Bread intake	0.0047707	377627
4233	31015401	2019	Environmental	Antimigraine preparations	0.0048213	119844
3502	31427789	2019	Dermatological	Male-specific factors - Hair/balding pattern: Pattern 3	0.0048986	176380
3071	28240269	2017	Cell	SCARB2 - Lysosome membrane protein 2	0.0049219	1000
4192	31217584	2019	Cardiovascular	QRS interval	0.0049633	17046
885	27005778	2016	Metabolic	Isoleucine	0.0050648	24776
932	27005778	2016	Metabolic	Pyruvate	0.0050709	24756
4137	29403010	2018	Immunological	Hematocrit	0.0050902	108757
4577	31676860	2019	Neurological	Right caudal anterior cingulate	0.0054952	21821
214	25772697	2015	Immunological	NK:%Term	0.0055359	669
4249	30952852	2019	Psychiatric	Diurnal inactivity duration	0.0056979	84757
4612	31676860	2019	Neurological	Right basal forebrain	0.005941	21821
4464	31676860	2019	Neurological	Left postcentral	0.0060177	19629
2030	28067908	2017	Gastrointestinal	Ulcerative colitis	0.0060866	45975
98	23449627	2013	Skeletal	Height SDS	0.0061214	13960
189	25673412	2015	Metabolic	Waist-hip ratio (female, adjusted for BMI)	0.0062279	116742
4215	31015462	2019	Metabolic	Estimated glomerular filtration rate	0.0063506	350504
3231	31427789	2019	Psychiatric	Nap during day	0.006414	386124
2216	28240269	2017	Cell	ACE2 - Angiotensin-converting enzyme 2	0.0064505	1000
371	24816252	2014	Metabolic	Amino acid::Cysteine, methionine, SAM, taurine metabolism::2-hydroxybutyrate (AHB)	0.0064935	7815
190	25673412	2015	Metabolic	Waist-hip ratio (female, adjusted for BMI)	0.0065081	123303
4131	29403010	2018	Immunological	Eosinophil count	0.0067831	62076
2026	22952603	2012	Psychiatric	Baseline positive affect factor score	0.0068289	381
1371	17903299	2007	Metabolic	Total cholesterol (at exam 7, GEE, adjusted for age and sex)	0.0068948	1069
1367	17903299	2007	Metabolic	Total cholesterol (at exam 5, GEE, adjusted for age and sex)	0.0069176	1069
1472	17903299	2007	Metabolic	Mean total cholesterol from exam 1-7 (FBAT, adjusted for multivariable)	0.006922	1087
3338	31427789	2019	Activities	Years since last cervical smear test (female)	0.007023	182552
59	23358156	2014	Cognitive	Childhood IQ	0.0072852	12441
3971	29304378	2018	Skeletal	Total body BMD	0.0073292	66628
656	24816252	2014	Metabolic	::::X-03088	0.0073896	7474
2269	28240269	2017	Cell	PCNA - Proliferating cell nuclear antigen	0.0074997	1000
3972	29304378	2018	Skeletal	Total body BMD (60 or older)	0.007502	22504
2024	23089632	2013	Psychiatric	Alcohol dependence	0.007619	2322
4244	30995994	2019	Cognitive	Rapid automised naming and rapid alternating stimulus test performance	0.0076522	1324
4091	29777097	2018	Neurological	Proxy and clinically diagnosed Alzheimer's disease	0.0077203	388324
606	24816252	2014	Metabolic	Peptide::gamma-glutamyl::gamma-glutamylphenylalanine	0.0078988	7753
570	24816252	2014	Metabolic	Lipid::Sterol, Steroid::5alpha-androstan-3beta,17beta-diol disulfate	0.0079097	7345
16	28439101	2017	Psychiatric	Posttraumatic stress disorder	0.007954	19884
1507	17903299	2007	Metabolic	Triglycerides (at exam 5, GEE, adjusted for age and sex)	0.0080183	1068
4284	30804560	2019	Respiratory	FEV1/FVC ratio	0.0080993	321047
4066	30038396	2018	Environment	Educational attainment	0.008105	766345
3625	31427789	2019	Activities	Treatment/medication code: levothyroxine sodium	0.0081702	280443
4565	31676860	2019	Neurological	Left postcentral	0.0082038	21821
1839	17903296	2007	Skeletal	Neck width (GEE, female, adjusted for age)	0.0083856	618
1029	17903296	2007	Skeletal	Neck Width (GEE, adjusted for age and sex)	0.0085143	1095
1911	17903297	2007	Neurological	Temporal horn volume (GEE, adjusted for multivariable)	0.0085741	705
1495	17903299	2007	Metabolic	Remnant lipoprotein triglycerides (at exam 4, GEE)	0.0088746	715
1449	17903299	2007	Metabolic	Low-density lipoprotein cholesterol (at exam 4, GEE, adjusted for age and sex)	0.0089761	1056
1363	17903299	2007	Metabolic	Total cholesterol (at exam 3, GEE, adjusted for age and sex)	0.00908	1069
135	23754948	2013	Metabolic	Waist circumference (female, adjusted for BMI)	0.0091133	45192
2285	28240269	2017	Cell	MMP8 - Neutrophil collagenase	0.0093497	1000
1136	27015805	2016	Mortality	Parents' age at death	0.0094268	75244
2460	28240269	2017	Cell	THBS2 - Thrombospondin-2	0.0094828	1000
2839	28240269	2017	Cell	ENTPD5 - Ectonucleoside triphosphate diphosphohydrolase 5	0.0095604	1000
1929	17903297	2007	Neurological	Temporal horn volume (GEE, adjusted for age and sex)	0.0096615	705
1481	17903299	2007	Metabolic	Mean low-density lipoprotein cholesterol fromexam 1-7 (GEE, adjusted for multivariable)	0.0098536	1086
1203	24390342	2014	Connective Tissue	Rheumatoid Arthritis	0.0099146	58284
1366	17903299	2007	Metabolic	Total cholesterol (at exam 5, FBAT, adjusted for age and sex)	0.010156	1069
183	25673412	2015	Metabolic	Waist-hip ratio (female)	0.0102	118004
1555	17903303	2007	Cardiovascular	Mean common carotid artery IMT (at exam 6, GEE, adjusted for age and sex)	0.010276	978
184	25673412	2015	Metabolic	Waist-hip ratio (female)	0.010413	124591
1474	17903299	2007	Metabolic	Mean total cholesterol from exam 1-7 (FBAT, adjusted for age and sex)	0.010429	1087
1202	24390342	2014	Connective Tissue	Rheumatoid Arthritis	0.010523	22515
3361	31427789	2019	Neurological	Neck/shoulder pain for 3+ months	0.010539	87373
149	26426971	2015	Metabolic	Body Mass Index (female > 50 yrs)	0.010645	88625
2020	23143601	2012	Neoplasms	Adenocarcinoma (adjusted for age)	0.010869	8881
3845	27863252	2016	Immunological	High light scatter percentage of red cells (two-way meta)	0.01088	130538
4050	28358823	2017	Body Structures	Anterior cruciate ligament rupture (fixed effect model)	0.011055	99342
3607	31427789	2019	Skeletal	Non-cancer illness code, self-reported: osteoarthritis	0.011091	289307
307	25772697	2015	Immunological	CD4mem:%cFTH (3)	0.011243	669
2053	24084763	2013	Neoplasms	Advanced adenoma	0.011243	1406
4134	29403010	2018	Immunological	Lymphocyte count	0.01135	62076
3896	27863252	2016	Immunological	Neutrophil percentage of white cells (three-way meta)	0.011369	171542
1171	26833246	2016	Metabolic	Body fat percentage	0.011396	100716
171	25673412	2015	Metabolic	Waist circumference (female)	0.011465	127998
172	25673412	2015	Metabolic	Waist circumference (female)	0.011476	134594
3482	31427789	2019	Nutritional	Milk type used: Skimmed	0.011517	373135
4094	30617256	2018	Neurological	Proxy and clinically diagnosed Alzheimer's disease	0.011705	455258
1124	27918534	2017	Metabolic	Subcutaneous adipose tissue attenuation (male)	0.011998	8685
2021	23143601	2012	Neoplasms	Squamous cell (adjusted for age)	0.012171	8881
2819	28240269	2017	Cell	DAPK2 - Death-associated protein kinase 2	0.012171	1000
2589	28240269	2017	Cell	CNDP1 - Beta-Ala-His dipeptidase	0.012177	1000
4081	30239722	2018	Metabolic	Waist-hip ratio (adjusted for BMI, male)	0.012177	315284
3529	31427789	2019	Nutritional	Never eat eggs, dairy, wheat, sugar: Wheat products	0.012496	384986
3990	29500382	2018	Psychiatric	Neuroticism sum score	0.012675	380506
2044	28459102	2016	Gastrointestinal	Severe gingival inflammation	0.012794	4077
1357	17903299	2007	Metabolic	Total cholesterol (at exam 1, GEE, multivariate adjusted)	0.013065	1069
52	27798627	2016	Reproduction	Number of children ever born (male)	0.013096	103909
4574	31676860	2019	Neurological	Left supramarginal	0.013122	21821
1493	17903299	2007	Metabolic	Remnant lipoprotein triglycerides (at exam 4, GEE, adjusted for age and sex)	0.013605	715
1043	17903296	2007	Skeletal	Shaft Width (GEE, adjusted for multivariable)	0.01362	1028
4176	30718926	2019	Endocrine	Type 2 Diabetes	0.013651	191764
1368	17903299	2007	Metabolic	Total cholesterol (at exam 6, FBAT, adjusted for age and sex)	0.014124	1069
2541	28240269	2017	Cell	MPL - Thrombopoietin Receptor	0.014217	1000
1448	17903299	2007	Metabolic	Low-density lipoprotein cholesterol (at exam 4, FBAT, adjusted for age and sex)	0.014293	1056
1485	17903299	2007	Metabolic	Mean triglycerides from exam 1-7 (GEE, adjusted for multivariable)	0.014307	1087
4205	31152163	2019	Metabolic	Estimated glomerular filtration rate	0.014336	765348
2451	28240269	2017	Cell	LRP8 - Low-density lipoprotein receptor-related protein 8	0.014517	1000
1359	17903299	2007	Metabolic	Total cholesterol (at exam 1, GEE, adjusted for age and sex)	0.014783	1069
3449	31427789	2019	Metabolic	Impedance measures - Impedance of leg (left)	0.01488	379807
3779	31427789	2019	Psychiatric	Traumatic events - Witnessed sudden violent death	0.014951	126595
86	26367794	2015	Skeletal	Lumbar Spine BMD	0.015357	32965
3860	27863252	2016	Immunological	Neutrophil percentage of white cells (two-way meta)	0.015466	132352
1159	22581028	2012	Metabolic	Fasting insulin main effect	0.015667	51750
653	24816252	2014	Metabolic	::::X-02973	0.016338	7759
3553	31427789	2019	Respiratory	Blood clot, DVT, bronchitis, emphysema, asthma, rhinitis, eczema, allergy diagnosed by doctor: Hayfever, allergic rhinitis or eczema	0.016407	385822
1160	22581028	2012	Metabolic	Fasting insulin main effect (adjusted for BMI)	0.016549	51750
1031	17903296	2007	Skeletal	Neck Width (GEE, adjusted for multivariable)	0.016624	1095
1791	17903306	2007	Cardiovascular	QT interval (female, cohort exam 11 offspring exam 1, GEE, adjusted for age nad RR)	0.016771	1051
3681	31427789	2019	Respiratory	Diagnoses - main ICD10: R07 Pain in throat and chest	0.016844	300791
2740	28240269	2017	Cell	IL17D - Interleukin-17D	0.016894	1000
3068	28240269	2017	Cell	KIR3DS1 - Killer cell immunoglobulin-like receptor 3DS1	0.017029	1000
27	21173776	2012	Psychiatric	Neuroticism (NEO-FFI)	0.017308	17375
1921	17903297	2007	Neurological	Frontal lobe volume (GEE, adjusted for age and sex)	0.017726	705
3355	31427789	2019	Psychiatric	Ever stopped smoking for 6+ months	0.017879	93871
3795	29942085	2018	Psychiatric	Neuroticism	0.017963	390278
700	24816252	2014	Metabolic	Amino acid::Phenylalanine & tyrosine metabolism::X-11423--O-sulfo-L-tyrosine	0.017995	7765
4079	30239722	2018	Metabolic	Waist-hip ratio (female)	0.018189	381152
1965	17903295	2007	Cognitive	MMSE score (at exam 5, GEE, adjusted for age)	0.018262	1038
2978	28240269	2017	Cell	ERAP1 - Endoplasmic reticulum aminopeptidase 1	0.018592	1000
1551	17903303	2007	Cardiovascular	Maximum common carotid artery IMT (at exam 6, GEE, adjusted for age and sex)	0.018725	978
4721	BioRxiv: https://doi.org/10.1101/288629	2019	Neurological	Fornix (column and body of fornix) mode of anisotropy	0.018741	17706
4678	BioRxiv: https://doi.org/10.1101/288586	2019	Neurological	Fornix (cres) / Stria terminalis axial diusivities	0.018757	17706
4600	31676860	2019	Neurological	Right rostral anterior cingulate	0.018796	21821
609	24816252	2014	Metabolic	Peptide::gamma-glutamyl::gamma-glutamylvaline	0.018864	7753
1369	17903299	2007	Metabolic	Total cholesterol (at exam 6, GEE, adjusted for age and sex)	0.019047	1069
4495	31676860	2019	Neurological	Right postcentral	0.019281	19629
3684	31427789	2019	Infection	Diagnoses - main ICD10: R31 Hematuria	0.019484	300791
579	24816252	2014	Metabolic	Lipid::Sterol, Steroid::lathosterol	0.019636	5457
4119	29403010	2018	Metabolic	Aspartate aminotransferase	0.019882	134154
3847	27863252	2016	Immunological	Immature fraction of reticulocytes (two-way meta)	0.020099	130321
3668	31427789	2019	Cardiovascular	Diagnoses - main ICD10: I25 Chronic ischemic heart disease	0.020542	300791
133	23754948	2013	Metabolic	Waist circumference (female)	0.020553	45192
4511	31676860	2019	Neurological	Right basal forebrain	0.020637	19629
2281	28240269	2017	Cell	PLA2G10 - Group 10 secretory phospholipase A2	0.020721	1000
125	23754948	2013	Metabolic	Body Mass Index (female)	0.020739	72397
1460	17903299	2007	Metabolic	Small low-density lipoprotein by NMR (at exam 4, FBAT, adjusted for multivariable)	0.021018	851
4123	29403010	2018	Metabolic	Activated partial thromboplastin time	0.021122	37767
421	24816252	2014	Metabolic	Amino acid::Valine, leucine and isoleucine metabolism::2-methylbutyroylcarnitine	0.02132	7420
1462	17903299	2007	Metabolic	Small low-density lipoprotein by NMR (at exam 4, FBAT, adjusted for age and sex)	0.021379	851
4164	30531953	2018	Neurological	Juvenile Absence Epilepsy (JAE)	0.021683	24633
4265	30946743	2019	Connective Tissue	Ankylosing spondylitis	0.021864	1309
347	25772697	2015	Immunological	CD8:%TM (1)	0.021999	669
3768	31427789	2019	Psychiatric	Anxiety - Recent trouble relaxing	0.022092	126422
1447	17903299	2007	Metabolic	Low-density lipoprotein cholesterol (at exam 3, GEE, adjusted for age and sex)	0.022544	1056
4099	29403010	2018	Metabolic	High-density-lipoprotein cholesterol	0.022761	70657
1903	17903297	2007	Neurological	Frontal lobe volume (GEE, adjusted for multivariable)	0.023058	705
1246	17903307	2007	Respiratory	Mean FEV1/FVC from exam 3 and 5 (FBAT, adjusted for multiple covariates)	0.023078	1222
66	27416945	2016	Endocrine	Insulin sensitivity index (combined influence of the genotype effect adjusted for BMI and the interaction effect between the genotype and BMI on ISI)	0.023274	16753
2039	27656889	2016	Cognitive	Attention function - Orienting - Child	0.023399	1655
1370	17903299	2007	Metabolic	Total cholesterol (at exam 7, FBAT, adjusted for age and sex)	0.023673	1069
3941	28892062	2017	Metabolic	Body Mass Index (female)	0.023804	72390
1483	17903299	2007	Metabolic	Mean low-density lipoprotein cholesterol fromexam 1-7 (GEE, adjusted for age and sex)	0.024032	1086
4101	29403010	2018	Metabolic	Triglyceride	0.02418	105597
2644	28240269	2017	Cell	CSF1 - Macrophage colony-stimulating factor 1	0.024199	1000
71	24097068	2013	Metabolic	High-density lipoprotein cholesterol	0.024325	188577
1349	17903299	2007	Metabolic	Plasma Apolipoprotein B level (GEE, multivariate adjusted)	0.024362	997
3379	31427789	2019	Cardiovascular	Diastolic Blood Pressure (automated reading)	0.024476	361411
3317	31427789	2019	Environment	Falls in the last year	0.024541	385553
3350	31427789	2019	Environment	Bilateral oophorectomy (both ovaries removed) (female)	0.024686	205791
4456	31676860	2019	Neurological	Left medial orbitofrontal	0.024732	19629
76	23455636	2013	Ophthalmological	Neovascular disease	0.0249	54938
2566	28240269	2017	Cell	CXCL12 - Stromal cell-derived factor 1	0.024967	1000
3531	31427789	2019	Nutritional	Never eat eggs, dairy, wheat, sugar: I eat all of the above	0.02527	384986
3234	31427789	2019	Psychiatric	Daytime dozing / sleeping (narcolepsy)	0.025882	384879
1461	17903299	2007	Metabolic	Small low-density lipoprotein by NMR (at exam 4, GEE, adjusted for multivariable)	0.026317	851
605	24816252	2014	Metabolic	Peptide::gamma-glutamyl::gamma-glutamylmethionine*	0.026497	2240
3487	31427789	2019	Nutritional	Bread type: Wholemeal or wholegrain	0.026601	372617
276	25772697	2015	Immunological	CD4:%RTE	0.026736	669
3298	31427789	2019	Psychiatric	Frequency of unenthusiasm / disinterest in last 2 weeks	0.027267	373833
4090	29777097	2018	Environment	Family history of Alzheimer's disease	0.027318	314278
94	27680694	2016	Metabolic	Birth weight	0.027335	143677
3376	31427789	2019	Reproduction	Number of stillbirths (female)	0.027335	65639
2694	28240269	2017	Cell	PSMA1 - Proteasome subunit alpha type-1	0.027543	1000
4039	29906448	2018	Psychiatric	Bipolar disorder	0.027834	74194
2036	28039263	2017	Ear, Nose, Throat	Cisplatin-associated ototoxicity	0.027942	511
4295	30696823	2019	Psychiatric	Morning person (binary)	0.028139	403195
4583	31676860	2019	Neurological	Right inferior temporal	0.028235	21821
1331	17903298	2007	Metabolic	Insulin sensitivity (GEE, adjusted for age, sex and BMI)	0.028279	935
1219	25607358	2015	Neurological	Mean Accumbens	0.028339	13171
4413	30053915	2018	Cell	Total IgE levels	0.029119	1000
3448	31427789	2019	Metabolic	Impedance measures - Impedance of leg (right)	0.029331	379813
3829	26993346	2016	Neurological	Posterior cortical atrophy	0.029406	10840
3897	27863252	2016	Immunological	Plateletcrit (three-way meta)	0.030024	164339
4619	31676860	2019	Neurological	Left inferior lateral ventricle	0.030174	21821
4684	BioRxiv: https://doi.org/10.1101/288592	2019	Neurological	Retrolenticular part of internal capsule axial diusivities	0.030223	17706
1521	17903299	2007	Metabolic	Triglyceride / High-density lipoprotein cholesterol ratio (at exam 5, GEE, adjusted for age and sex)	0.030324	1060
2973	28240269	2017	Cell	AGR2 - Anterior gradient protein 2 homolog	0.030437	1000
2739	28240269	2017	Cell	IGHE IGK@ IGL@ - Immunoglobulin E	0.030514	1000
486	24816252	2014	Metabolic	Lipid::Carnitine metabolism::stearoylcarnitine	0.030562	7183
3731	31427789	2019	Psychiatric	Depression - Difficulty concentrating during worst ddepression	0.030703	63297
1487	17903299	2007	Metabolic	Mean triglycerides from exam 1-7 (GEE, adjusted for age and sex)	0.030869	1087
114	20935629	2010	Metabolic	Waist-hip ratio (adjusted for BMI)	0.030885	77167
4452	31676860	2019	Neurological	Left isthmus cingulate	0.031043	19629
724	24816252	2014	Metabolic	::::X-11552	0.031339	2170
1889	17903296	2007	Skeletal	Shaft Width (GEE, female, adjussted for age)	0.031367	599
3302	31427789	2019	Psychiatric	Seen a psychiatrist for nerves, anxiety, tension or depression	0.031404	384700
4380	30067744	2018	Body Structures	Phltrium width	0.031447	6136
3955	28957384	2017	Body Structures	Ankle injury (random effect)	0.031546	99340
1307	17903298	2007	Metabolic	Insulin sensitivity (GEE, adjusted for age and sex)	0.031684	935
4566	31676860	2019	Neurological	Left posterior cingulate	0.031725	21821
95	27680694	2016	Metabolic	Birth weight	0.03184	153781
1381	17903299	2007	Metabolic	Total cholesterol / High-density lipoprotein cholesterol ratio (at exam 4, GEE, adjusted for age and sex)	0.031864	1060
1382	17903299	2007	Metabolic	Total cholesterol / High-density lipoprotein cholesterol ratio (at exam 5, FBAT, adjusted for age and sex)	0.031947	1060
1527	17903299	2007	Metabolic	Remnant lipoprotein cholesterol (at exam 4, GEE, adjusted for age and sex)	0.031959	746
4141	29403010	2018	Immunological	Platelet count	0.032283	108208
2060	28240269	2017	Cell	C4A C4B - Complement C4b	0.032492	1000
3281	31427789	2019	Social Interactions	Mother's age	0.032523	151327
3954	28957384	2017	Body Structures	Ankle injury (fixed effect)	0.032803	99340
1065	17728769	2007	Psychiatric	Schizophrenia	0.032867	2149
4432	30053915	2018	Cell	Rubella IgG levels	0.032892	935
2896	28240269	2017	Cell	SLITRK5 - SLIT and NTRK-like protein 5	0.032914	1000
4345	30525989	2018	Cardiovascular	Coronary artery disease and total cholesterol (bivariate)	0.033109	735838
1528	17903299	2007	Metabolic	Remnant lipoprotein cholesterol (at exam 4, FBAT)	0.033164	746
383	24816252	2014	Metabolic	Amino acid::Glycine, serine and threonine metabolism::serine	0.033231	7796
3687	31427789	2019	Metabolic	Diagnoses - secondary ICD10: E66 Overweight and obesity	0.033303	244890
3375	31427789	2019	Activities	Time since last prostate specific antigen (PSA) test	0.033474	51249
364	24816252	2014	Metabolic	Amino acid::Alanine and aspartate metabolism::alanine	0.033497	7788
4146	29403010	2018	Cardiovascular	Interventricular septum thickness	0.033622	19318
3504	31427789	2019	Nutritional	Non-butter spread type details: Flora Pro-Active or Benecol	0.033647	201144
3764	31427789	2019	Psychiatric	Depression - Recent poor appetite or overeting	0.033678	126639
4313	30643251	2019	Psychiatric	Age of initiation of regular smoking	0.033729	632802
4152	29403010	2018	Cardiovascular	Relative wall thickness	0.033855	19311
4430	30053915	2018	Cell	Varicella Zoster Virus IgG levels	0.0339	931
3863	27863252	2016	Immunological	Platelet count (two-way meta)	0.03395	127127
4689	BioRxiv: https://doi.org/10.1101/288597	2019	Neurological	Sagittal stratum axial diusivities	0.034049	17706
3246	31427789	2019	Nutritional	Processed meat intake	0.034248	385801
3956	28957384	2017	Body Structures	Ankle injury (random effect)	0.034489	99340
433	24816252	2014	Metabolic	Amino acid::Valine, leucine and isoleucine metabolism::valine	0.034491	7808
2635	28240269	2017	Cell	TNF - Tumor necrosis factor	0.034552	1000
147	26426971	2015	Metabolic	Body Mass Index (male > 50 yrs)	0.034618	74324
816	24816252	2014	Metabolic	::::X-13215	0.034623	6305
454	24816252	2014	Metabolic	Cofactors and vitamins::Pantothenate and CoA metabolism::pantothenate	0.034754	7604
4585	31676860	2019	Neurological	Right lateral occipital	0.034884	21821
3759	31427789	2019	Psychiatric	Anxiety - Reccent feelings or nervousness or anxiety	0.034911	126325
1526	17903299	2007	Metabolic	Remnant lipoprotein cholesterol (at exam 4, FBAT, adjusted for age and sex)	0.034942	746
521	24816252	2014	Metabolic	Lipid::Long chain fatty acid::myristate (14:0)	0.034979	7811
2569	28240269	2017	Cell	TGFB3 - Transforming growth factor beta-3	0.03514	1000
2859	28240269	2017	Cell	C4A C4B - Complement C4	0.035624	1000
407	24816252	2014	Metabolic	Amino acid::Tryptophan metabolism::kynurenine	0.035676	7816
489	24816252	2014	Metabolic	Lipid::Essential fatty acid::docosapentaenoate (n3 DPA; 22:5n3)	0.035685	7821
4518	31676860	2019	Neurological	Left inferior lateral ventricle	0.035966	19629
4381	30898391	2019	Neoplasms	Epithelial ovarian cancer (all invasive)	0.036009	7064
4665	BioRxiv: https://doi.org/10.1101/288573	2019	Neurological	Superior fronto-occipital fasciculus fractional anisotropy	0.036012	17706
3336	31427789	2019	Activities	Ever had breast cancer screening / mammogram (female)	0.036441	208314
4465	31676860	2019	Neurological	Left posterior cingulate	0.036515	19629
4087	29255261	2018	Psychiatric	Neuroticism	0.03656	329821
1193	21102463	2010	Gastrointestinal	Crohn's Disease	0.036594	21447
322	25772697	2015	Immunological	CD8mem:%"Th1"	0.036644	669
3694	31427789	2019	Cardiovascular	Diagnoses - secondary ICD10: I48 Atrial fibrillation and flutter	0.036712	244890
3045	28240269	2017	Cell	CRTAM - Cytotoxic and regulatory T-cell molecule	0.036996	1000
1450	17903299	2007	Metabolic	Low-density lipoprotein cholesterol (at exam 5, FBAT, adjusted for age and sex)	0.03752	1056
176	25673412	2015	Metabolic	Waist circumference (male, adjusted for BMI)	0.037536	109678
1463	17903299	2007	Metabolic	Small low-density lipoprotein by NMR (at exam 4, GEE, adjusted for age and sex)	0.037577	851
2534	28240269	2017	Cell	PDGFRB - Platelet-derived growth factor receptor beta	0.037594	1000
4653	BioRxiv: https://doi.org/10.1101/288561	2019	Neurological	Corticospinal tract fractional anisotropy	0.037761	17706
175	25673412	2015	Metabolic	Waist circumference (male, adjusted for BMI)	0.037974	104079
1168	20081858	2010	Metabolic	HOMA-IR	0.038373	37037
1480	17903299	2007	Metabolic	Mean low-density lipoprotein cholesterol fromexam 1-7 (FBAT, adjusted for multivariable)	0.038377	1086
3161	28240269	2017	Cell	SEMA3E - Semaphorin-3E	0.038549	1000
4596	31676860	2019	Neurological	Right postcentral	0.038556	21821
2648	28240269	2017	Cell	PROC - Activated Protein C	0.03859	1000
1383	17903299	2007	Metabolic	Total cholesterol / High-density lipoprotein cholesterol ratio (at exam 5, GEE, adjusted for age and sex)	0.038847	1060
3927	28743860	2017	Skeletal	Total-body lean mass	0.038983	10414
1762	17903305	2007	Neoplasms	Prostate cancer (FBAT, adjusted for age)	0.03902	617
3004	28240269	2017	Cell	HRG - Histidine-rich glycoprotein	0.03923	1000
4347	30525989	2018	Cardiovascular	Coronary artery disease and low-density lipoprotein cholesterol (bivariate)	0.039303	735838
4530	31676860	2019	Neurological	Right lateral ventricle	0.039386	19629
2190	28240269	2017	Cell	C3 - C3a anaphylatoxin des Arginine	0.039482	1000
2960	28240269	2017	Cell	IGHD IGK@ IGL@ - Immunoglobulin D	0.03955	1000
1511	17903299	2007	Metabolic	Triglycerides (at exam 7, GEE, adjusted for age and sex)	0.039655	1068
1436	17903299	2007	Metabolic	Intermediate-density lipoprotein by NMR (at exam 4, FBAT, adjusted for multivariable)	0.039668	851
4700	BioRxiv: https://doi.org/10.1101/288608	2019	Neurological	Fornix (cres) / Stria terminalis mean diusivities	0.040395	17706
3520	31427789	2019	Environment	Current employment status: Retired	0.040406	385138
3646	31427789	2019	Environment	Illnesses of mother: Alzheimer's disease/dementia	0.040704	367939
1351	17903299	2007	Metabolic	Plasma Apolipoprotein B level (GEE, adjusted for age and sex)	0.040714	997
1797	17903306	2007	Cardiovascular	RR interval (female, cohort exam 11 offspring exam 1, GEE, adjusted for age nad RR)	0.04081	1051
1437	17903299	2007	Metabolic	Intermediate-density lipoprotein by NMR (at exam 4, GEE, adjusted for multivariable)	0.040966	851
3415	31427789	2019	Cognitive	Reaction time test - Mean time to correctly identify matches	0.04114	383748
526	24816252	2014	Metabolic	Lipid::Long chain fatty acid::palmitoleate (16:1n7)	0.041216	7776
3283	31427789	2019	Social Interactions	Number of full sisters	0.041222	380122
3395	31427789	2019	Psychiatric	Ever highly irritable/argumentative for 2 days	0.041339	126296
3137	28240269	2017	Cell	SLC25A18 - Mitochondrial glutamate carrier 2	0.041345	1000
4670	BioRxiv: https://doi.org/10.1101/288578	2019	Neurological	Anterior limb of internal capsule axial diusivities	0.041352	17706
3572	31427789	2019	Neurological	Pain type(s) experienced in last month: Back pain	0.041477	385698
3204	31427789	2019	Activities	Number of days/week walked 10+ minutes	0.041704	379927
3855	27863252	2016	Immunological	Mean platelet volume (two-way meta)	0.041938	127230
1315	17903298	2007	Metabolic	HOMA-IR (at exam 7, GEE, adjusted for age and sex)	0.042	980
735	24816252	2014	Metabolic	::::X-11843	0.042084	3938
1484	17903299	2007	Metabolic	Mean triglycerides from exam 1-7 (FBAT, adjusted for multivariable)	0.042399	1087
340	25772697	2015	Immunological	NKeff:%2+337-R7-	0.042415	669
349	25772697	2015	Immunological	CD8:%TM (2)	0.042477	669
3058	28240269	2017	Cell	IL22RA2 - Interleukin-22 receptor subunit alpha-2	0.04256	1000
461	24816252	2014	Metabolic	Energy::Krebs cycle::succinylcarnitine	0.042663	6948
2260	28240269	2017	Cell	SERPINA3 - Alpha-1-antichymotrypsin	0.042711	1000
1552	17903303	2007	Cardiovascular	Maximum common carotid artery IMT (at exam 6, FBAT, adjusted for multivariable)	0.042714	969
2349	28240269	2017	Cell	KLRK1 - NKG2-D type II integral membrane protein	0.043223	1000
3213	31427789	2019	Activities	Duration walking for pleasure	0.043703	275181
4048	29534260	2018	Skeletal	Plantar fasciitis	0.043784	102503
3183	28240269	2017	Cell	SNRPF - Small nuclear ribonucleoprotein F	0.043909	1000
4073	BioRxiv: https://doi.org/10.1101/261081	2018	Activities	General risk tolerance	0.044003	466571
3980	29309628	2018	Reproduction	Offspring birthweight (maternal)	0.044188	86577
2074	28240269	2017	Cell	C8A C8B C8G - Complement component C8	0.044252	1000
93	25281659	2015	Skeletal	Birth length	0.044294	28459
228	25772697	2015	Immunological	Lymph:%DP T	0.044473	669
4647	BioRxiv: https://doi.org/10.1101/288555	2019	Neurological	Anterior corona radiata fractional anisotropy	0.04451	17706
4136	29403010	2018	Hematological	Hemoglobin	0.044749	108769
1385	17903299	2007	Metabolic	Total cholesterol / High-density lipoprotein cholesterol ratio (at exam 6, GEE, adjusted for age and sex)	0.044949	1060
1362	17903299	2007	Metabolic	Total cholesterol (at exam 3, FBAT, adjusted for age and sex)	0.044978	1069
4174	29970889	2018	Social Interactions	Social support - Leisure/social activities: Religious group	0.044983	452302
2305	28240269	2017	Cell	CXCL3 CXCL2 - Gro-beta/gamma	0.045143	1000
1438	17903299	2007	Metabolic	Intermediate-density lipoprotein by NMR (at exam 4, FBAT, adjusted for age and sex)	0.045209	851
476	24816252	2014	Metabolic	Lipid::Carnitine metabolism::3-dehydrocarnitine*	0.045268	7809
64	27416945	2016	Endocrine	Insulin sensitivity index (adjusted for age, sex)	0.04535	16753
3562	31427789	2019	Activities	Vitamin and mineral supplements: Vitamin B	0.045682	384452
4049	28358823	2017	Body Structures	Achilles tendon injury	0.046215	102979
1387	17903299	2007	Metabolic	Total cholesterol / High-density lipoprotein cholesterol ratio (at exam 7, GEE, adjusted for age and sex)	0.046246	1060
385	24816252	2014	Metabolic	Amino acid::Guanidino and acetamido metabolism::4-acetamidobutanoate	0.04662	6930
2018	24369049	2014	Psychiatric	Lithium response in Bipolar I patients - Alda Scale of 7 to 8	0.046695	294
305	25772697	2015	Immunological	CD4mem:%cFTH (1)	0.046961	669
4387	30898391	2019	Neoplasms	Epithelial ovarian cancer (Clear cell)	0.046982	4361
3100	28240269	2017	Cell	UNC5D - Netrin receptor UNC5D	0.047067	1000
3549	31427789	2019	Body Structures	Mouth/teeth dental problems: Dentures	0.047133	385026
2078	28240269	2017	Cell	FGF8 - Fibroblast growth factor 8 isoform B	0.04715	1000
3866	27863252	2016	Immunological	Reticulocyte count (two-way meta)	0.047412	130388
950	27005778	2016	Metabolic	Tyrosine	0.047698	24925
1550	17903303	2007	Cardiovascular	Maximum common carotid artery IMT (at exam 6, FBAT, adjusted for age and sex)	0.047763	978
3481	31427789	2019	Nutritional	Milk type used: Semi-skimmed	0.047974	373135
679	24816252	2014	Metabolic	::::X-09706	0.048303	7697
1441	17903299	2007	Metabolic	Low-density lipoprotein cholesterol (at exam 1, GEE, adjusted for multivariable)	0.048479	1056
316	25772697	2015	Immunological	CD8mem:%"Th17"	0.04868	669
188	25673412	2015	Metabolic	Waist-hip ratio (male, adjusted for BMI)	0.048842	99078
1853	17903296	2007	Skeletal	Neck average buckling ratio (GEE, male, adjussted for multivariable)	0.048957	478
2605	28240269	2017	Cell	CDC42BPB - Serine/threonine-protein kinase MRCK beta	0.04905	1000
3423	31427789	2019	Cognitive	Trail making test - Duration to complete alphanumeric path (trail #2)	0.049148	84259
107	24770850	2014	Reproduction	Tanner scale	0.049154	9916
862	27005778	2016	Metabolic	Creatinine	0.04916	24810
1301	17903298	2007	Metabolic	Fasting plasma glucose (at exam 7, GEE, adjusted for age and sex)	0.04941	1027
1443	17903299	2007	Metabolic	Low-density lipoprotein cholesterol (at exam 1, GEE, adjusted for age and sex)	0.04945	1056
3798	29942085	2018	Psychiatric	Worry subcluster	0.049576	348219
3937	28878392	2017	Metabolic	Fucosylation	0.049964	2078

## Sheet: S_Data7 SKA2 PheWAS
atlas ID	PMID	Year	Domain	Trait	P-value	N
3890	27863252	2016	Immunological	Monocyte percentage of white cells (three-way meta)	1.9676e-23	170494
3854	27863252	2016	Immunological	Monocyte percentage of white cells (two-way meta)	1.7446e-22	131305
3878	27863252	2016	Immunological	Granulocyte percentage of myeloid white cells (three-way meta)	2.3126e-17	169545
3842	27863252	2016	Immunological	Granulocyte percentage of myeloid white cells (two-way meta)	5.5815e-16	130543
3853	27863252	2016	Immunological	Monocyte count (two-way meta)	3.7497e-14	131544
3889	27863252	2016	Immunological	Monocyte count (three-way meta)	5.8584e-14	170721
3187	31427789	2019	Skeletal	Standing height	3.3253e-11	385748
3785	29942086	2018	Cognitive	Intelligence	5.9913e-11	269867
4043	30124842	2018	Skeletal	Height	8.3355e-10	693529
4067	30038396	2018	Cognitive	Cognitive performance	2.6726e-09	257828
4206	31152163	2019	Metabolic	Estimated glomerular filtration rate	9.1823e-08	567460
4093	29844566	2018	Cognitive	Verbal-numerical reasoning	6.3008e-07	168033
3412	31427789	2019	Skeletal	Sitting height	1.0277e-06	385393
4295	30696823	2019	Psychiatric	Morning person (binary)	1.1002e-06	403195
3413	31427789	2019	Cognitive	Fluid intelligence score	1.2867e-06	125935
3200	31427789	2019	Environment	Job involves mainly walking or standing	1.7569e-06	220728
4378	30940143	2019	Cardiovascular	High blood pressure	2.7458e-06	458554
4304	30664634	2019	Metabolic	Legs-leg fat ratio (female)	2.9495e-06	195068
4205	31152163	2019	Metabolic	Estimated glomerular filtration rate	4.2275e-06	765348
4294	30696823	2019	Psychiatric	Chronotype	4.6313e-06	449732
3238	31427789	2019	Psychiatric	Exposure to tobacco smoke at home	8.4287e-06	349624
3431	31427789	2019	Cognitive	Fluid intelligence test - Fluid intelligence score	1.6489e-05	99739
4225	31015401	2019	Environmental	HMG CoA reductase inhibitors	2.0228e-05	290385
3620	31427789	2019	Activities	Treatment/medication code: amlodipine	2.1654e-05	280443
209	28530673	2017	Cognitive	Intelligence	3.3835e-05	78308
4306	30664634	2019	Metabolic	Trunk-trunk fat ratio (female)	4.2308e-05	195068
4047	28482362	2017	Body Structures	Medial collateral ligament injury	4.6674e-05	102503
3324	31427789	2019	Reproduction	Relative age of first facial hair (male)	7.38e-05	171805
4066	30038396	2018	Environment	Educational attainment	7.4851e-05	766345
3415	31427789	2019	Cognitive	Reaction time test - Mean time to correctly identify matches	8.3933e-05	383748
3982	29483656	2018	Psychiatric	Schizophrenia	8.7842e-05	105318
4223	31015401	2019	Environmental	Calcium channel blockers	0.00010317	204378
4327	30643256	2019	Psychiatric	Well-being spectrum	0.00010533	2311184
3186	31427789	2019	Metabolic	Hip circumference	0.00010794	385887
4045	30054458	2018	Endocrine	Type 2 Diabetes	0.00016881	659256
3201	31427789	2019	Environment	Job involves heavy manual or physical work	0.0001792	220789
3409	31427789	2019	Environment	Education - Qualifications	0.00019414	318526
3469	31427789	2019	Metabolic	Impedance measures - Trunk fat mass	0.00019535	379578
3789	30804565	2019	Psychiatric	Morningness	0.00020803	345552
38	27046643	2016	Cognitive	Verbal-numerical reasoning	0.00022299	36035
4224	31015401	2019	Environmental	Agents acting on the renin-angiotensin system	0.00022923	237530
3404	31427789	2019	Cognitive	Fluid intelligence test - FI6 : conditional arithmetic	0.00024922	96994
3487	31427789	2019	Nutritional	Bread type: Wholemeal or wholegrain	0.00025695	372617
3230	31427789	2019	Psychiatric	Morning/evening person (chronotype)	0.00026261	345148
3455	31427789	2019	Metabolic	Impedance measures - Leg predicted mass (right)	0.00030735	379793
3454	31427789	2019	Metabolic	Impedance measures - Leg fat-free mass (right)	0.00031067	379793
3888	27863252	2016	Immunological	Mean corpuscular volume (three-way meta)	0.00033397	172433
3301	31427789	2019	Psychiatric	Seen doctor (GP) for nerves, anxiety, tension or depression	0.00036233	383771
3342	31427789	2019	Metabolic	Birth weight of first child (female)	0.00043071	165872
3468	31427789	2019	Metabolic	Impedance measures - Trunk fat percentage	0.00046922	379600
3865	27863252	2016	Immunological	Red cell distribution width (two-way meta)	0.00046954	131520
862	27005778	2016	Metabolic	Creatinine	0.00047778	24810
3994	29500382	2018	Psychiatric	Sensitivity / hurt feelings (HURT)	0.00048695	264144
3423	31427789	2019	Cognitive	Trail making test - Duration to complete alphanumeric path (trail #2)	0.00053442	84259
3896	27863252	2016	Immunological	Neutrophil percentage of white cells (three-way meta)	0.00055126	171542
3734	31427789	2019	Psychiatric	Depression - Duration of worst depression	0.00057089	70731
3312	31427789	2019	Activities	Electronic device use - Plays computer games	0.00065138	386152
461	24816252	2014	Metabolic	Energy::Krebs cycle::succinylcarnitine	0.00066712	6948
4092	29844566	2018	Cognitive	Reaction time	0.00066928	330069
3748	31427789	2019	Psychiatric	Traumatic events - Felt loved as child	0.00070817	126348
4317	30643251	2019	Psychiatric	Drinks per day	0.00072279	537349
3442	31427789	2019	Metabolic	Impedance measures - Whole body fat mass	0.00082093	379203
3485	31427789	2019	Nutritional	Bread type: White	0.0008314	372617
3216	31427789	2019	Social Interactions	Frequency of friend/family visits	0.00085214	383941
3852	27863252	2016	Immunological	Mean corpuscular volume (two-way meta)	0.0008599	132353
3292	31427789	2019	Psychiatric	Worry too long after embarrassment	0.00088541	370660
3798	29942085	2018	Psychiatric	Worry subcluster	0.00089521	348219
3999	29500382	2018	Psychiatric	Worry too long after embarrassment (WORR-EMB)	0.00092507	261094
3369	31427789	2019	Activities	Frequency of other exercises in last 4 weeks	0.00095792	184631
3459	31427789	2019	Metabolic	Impedance measures - Leg predicted mass (left)	0.00096181	379761
1193	21102463	2010	Gastrointestinal	Crohn's Disease	0.00096605	21447
3458	31427789	2019	Metabolic	Impedance measures - Leg fat-free mass (left)	0.00098205	379766
4366	29899525	2018	Activities	Fraction of accelerations	0.00098865	90667
3440	31427789	2019	Metabolic	Impedance measures - Weight	0.0010101	379840
3498	31427789	2019	Dermatological	Hair colour (natural, before greying): Dark brown	0.001017	385603
3351	31427789	2019	Mortality	Had other major operations	0.0010239	206807
3730	31427789	2019	Psychiatric	Depression - Age at last episode of depression	0.0010309	63892
3901	27863252	2016	Immunological	Red cell distribution width (three-way meta)	0.0010539	171529
3580	31427789	2019	Social Interactions	Social support - Leisure/social activities: Other group activity	0.0010551	385280
3185	31427789	2019	Metabolic	Waist circumference	0.0010757	385932
3287	31427789	2019	Psychiatric	Sensitivity / hurt feelings	0.001149	375272
3402	31427789	2019	Cognitive	Fluid intelligence test - FI3 : word interpolation	0.001153	124929
3391	31427789	2019	Psychiatric	Ever depressed for a whole week	0.0011936	126626
3691	31427789	2019	Cardiovascular	Diagnoses - secondary ICD10: I10 Essential (primary) hypertension	0.0012174	244890
3158	28240269	2017	Cell	NLGN4X - Neuroligin-4, X-linked	0.0012849	1000
4377	30940143	2019	Cardiovascular	Resting heart rate	0.0013184	458969
3192	31427789	2019	Activities	Length of time at current address	0.0013391	385315
3727	31427789	2019	Psychiatric	Anxiety - Ever felt worried, tense, or anxious for most of a month or longer	0.0013969	118397
3405	31427789	2019	Cognitive	Fluid intelligence test - FI7 : synonym	0.0014567	89892
4198	31217584	2019	Metabolic	Waist-hip ratio (male)	0.0014648	24838
3755	31427789	2019	Psychiatric	Mental distress - Ever sought or received professional help for mental distress	0.0014808	126402
3887	27863252	2016	Immunological	Mean corpuscular hemoglobin (three-way meta)	0.0015296	172332
3735	31427789	2019	Psychiatric	Depression - Frequency of depressed days during worst episode of depression	0.001659	69606
3866	27863252	2016	Immunological	Reticulocyte count (two-way meta)	0.0016686	130388
3267	31427789	2019	Psychiatric	Alcohol usually taken with meals	0.0017965	197613
4076	30239722	2018	Metabolic	Body Mass Index (female)	0.0018013	434794
4322	30643256	2019	Psychiatric	Depressive symptoms (univariate)	0.0018288	1067913
67	26192919	2015	Gastrointestinal	Inflammatory Bowel Disease	0.0019401	34652
653	24816252	2014	Metabolic	::::X-02973	0.0020356	7759
3876	27863252	2016	Immunological	Eosinophil percentage of granulocytes (three-way meta)	0.0021207	170536
3389	31427789	2019	Social Interactions	Friendships satisfaction	0.0022001	127735
3029	28240269	2017	Cell	RB1 - Retinoblastoma-associated protein	0.0023691	1000
3343	31427789	2019	Reproduction	Age at first live birth (female)	0.0023804	141051
3414	31427789	2019	Metabolic	Birth weight	0.0024671	219088
4741	BioRxiv: https://doi.org/10.1101/288649	2019	Neurological	Corticospinal tract radial diusivities	0.0025023	17706
3591	31427789	2019	Activities	Medication for cholesterol, blood pressure or diabetes: Blood pressure medication	0.0025105	176050
4363	29899525	2018	Activities	Strenuous sports or other exercises	0.0025298	350492
94	27680694	2016	Metabolic	Birth weight	0.0025714	143677
1012	27989323	2017	Immunological	TNF-related apoptosis inducing ligand	0.0026437	8186
3436	31427789	2019	Metabolic	Weight	0.002694	385473
4325	30643256	2019	Psychiatric	Neuroticism (MA GWAMA)	0.0027385	523783
3610	31427789	2019	Activities	Treatment/medication code: multivitamins	0.0027481	280443
3724	31427789	2019	Psychiatric	Frequency of inability to cease drinking in last year	0.0027721	69164
3337	31427789	2019	Activities	Years since last breast cancer screening / mammogram (female)	0.0027775	162926
11	25056061	2014	Psychiatric	Schizophrenia	0.0029142	82315
13	24280982	2014	Psychiatric	Schizophrenia vs Bipolar disorder	0.0029142	16381
3249	31427789	2019	Nutritional	Lamb/mutton intake	0.0029478	384188
3840	27863252	2016	Immunological	Eosinophil percentage of granulocytes (two-way meta)	0.0029606	131525
3262	31427789	2019	Psychiatric	Average weekly red wine intake	0.0029965	274058
4270	30867560	2019	Psychiatric	Anxiety/tension factors	0.0030838	270059
4271	30867560	2019	Psychiatric	Worry/vulnerability factors	0.0030838	270059
3465	31427789	2019	Metabolic	Impedance measures - Arm fat mass (left)	0.0034161	379663
3441	31427789	2019	Metabolic	Impedance measures - Body fat percentage	0.0035087	379615
4221	31015401	2019	Environmental	Diuretics	0.0037531	229086
3394	31427789	2019	Psychiatric	Ever unenthusiastic/disinterested for a whole week	0.0037698	123848
4321	30643256	2019	Psychiatric	Neuroticism (univariate)	0.0037916	523783
4309	30664745	2019	Skeletal	Osteoarthritis of hip	0.0039341	393873
3872	27863252	2016	Immunological	Sum basophil neutrophil count (three-way meta)	0.0041026	170143
3219	31427789	2019	Activities	Time spent watching television (TV)	0.0042676	365236
3372	31427789	2019	Respiratory	Age hay fever, rhinitis or eczema diagnosed	0.0043064	77452
588	24816252	2014	Metabolic	Nucleotide::Purine metabolism, urate metabolism::urate	0.004319	7819
3496	31427789	2019	Dermatological	Hair colour (natural, before greying): Red	0.0043597	385603
3998	29500382	2018	Psychiatric	Tense / 'highly strung' (TENSE)	0.0044171	263635
494	24816252	2014	Metabolic	Lipid::Fatty acid metabolism (also BCAA metabolism)::butyrylcarnitine	0.0044976	7796
2356	28240269	2017	Cell	GDF9 - Growth/differentiation factor 9	0.0046106	1000
1184	19060906	2009	Metabolic	High-density lipoprotein cholesterol	0.0046529	19840
3400	31427789	2019	Ear, Nose, Throat	Noisy workplace	0.0047982	128091
2438	28240269	2017	Cell	CST6 - Cystatin-M	0.0048103	1000
4302	30664634	2019	Metabolic	Arms-arm fat ratio (female)	0.0050118	195068
3446	31427789	2019	Metabolic	Impedance measures - Basal metabolic rate	0.0052413	379821
4175	30048462	2018	Skeletal	Heel bone mineral density	0.0052949	394929
421	24816252	2014	Metabolic	Amino acid::Valine, leucine and isoleucine metabolism::2-methylbutyroylcarnitine	0.005303	7420
4328	30598549	2018	Skeletal	Estimated bone mineral density from heel ultrasounds	0.0053735	426824
4082	30239722	2018	Metabolic	Waist-hip ratio (adjusted for BMI, female)	0.0054311	379501
3570	31427789	2019	Neurological	Pain type(s) experienced in last month: Headache	0.0054597	385698
4084	28566273	2017	Endocrine	Type 2 Diabetes (adjusted for BMI)	0.0054624	159208
2846	28240269	2017	Cell	PCSK7 - Proprotein convertase subtilisin/kexin type 7	0.0055769	1000
2005	22377632	2012	Reproduction	Maternal transmission distortion	0.005659	4728
2006	22377632	2012	Reproduction	Paternal transmission distortion	0.005659	4728
2007	22377632	2012	Reproduction	Parental transmission distortion	0.005659	4728
3551	31427789	2019	Cardiovascular	Vascular/heart problems diagnosed by doctor: High blood pressure	0.0056597	385699
3886	27863252	2016	Immunological	Mean corpuscular hemoglobin concentration (three-way meta)	0.0058582	172851
3539	31427789	2019	Activities	Reason for glasses/contact lenses: For short-sightedness, i.e. only or mainly for distance viewing such as driving, cinema etc (called 'myopia')	0.006091	78647
3895	27863252	2016	Immunological	Neutrophil count (three-way meta)	0.0061273	170702
3304	31427789	2019	Reproduction	Age first had sexual intercourse	0.0062663	339614
3461	31427789	2019	Metabolic	Impedance measures - Arm fat mass (right)	0.0063814	379725
60	25201988	2014	Environment	Educational attainment	0.0063866	106736
3731	31427789	2019	Psychiatric	Depression - Difficulty concentrating during worst ddepression	0.0064367	63297
603	24816252	2014	Metabolic	Peptide::gamma-glutamyl::gamma-glutamylisoleucine*	0.0064591	5522
4662	BioRxiv: https://doi.org/10.1101/288570	2019	Neurological	Retrolenticular part of internal capsule fractional anisotropy	0.0065802	17706
3877	27863252	2016	Immunological	Granulocyte count (three-way meta)	0.0065908	169822
3493	31427789	2019	Nutritional	Coffee type: Instant coffee	0.0065947	303811
3210	31427789	2019	Activities	Usual walking pace	0.0067175	384081
3435	31427789	2019	Metabolic	Body Mass Index	0.0067217	385336
4388	30898391	2019	Neoplasms	Epithelial ovarian cancer (Endometrioid)	0.0070557	4487
3195	31427789	2019	Environment	Average total household income before tax	0.0072515	332594
3390	31427789	2019	Activities	Financial situation satisfaction	0.0074007	128506
1053	18463370	2008	Neoplasms	Neuroblastoma	0.0074321	3075
3756	31427789	2019	Psychiatric	Mental distress - Ever suffered mental distress preventing usual activities	0.0076005	125147
204	21355061	2011	Metabolic	Urinary albumin-to-creatinine ratio	0.0076693	31580
97	23449627	2013	Skeletal	Height SDS (male at age 12)	0.0076702	6986
3867	27863252	2016	Immunological	Reticulocyte fraction of red cells (two-way meta)	0.0077747	130404
4619	31676860	2019	Neurological	Left inferior lateral ventricle	0.0078593	21821
3445	31427789	2019	Metabolic	Impedance measures - Body Mass Index (BMI)	0.007989	379831
4280	30804560	2019	Respiratory	FEV1/FVC ratio	0.0080876	400102
3291	31427789	2019	Psychiatric	Tense / 'highly strung'	0.0085221	374129
4608	31676860	2019	Neurological	Cerebellar vermal lobules I V	0.0085787	21821
3457	31427789	2019	Metabolic	Impedance measures - Leg fat mass (left)	0.0086056	379783
2103	28240269	2017	Cell	MPO - Myeloperoxidase	0.0087216	1000
3732	31427789	2019	Psychiatric	Depression - Fraction of day affected during worst episode of depression	0.0089301	67326
3893	27863252	2016	Immunological	Sum neutrophil eosinophil count (three-way meta)	0.0089452	170384
53	27225129	2016	Environment	Educational attainment	0.0089993	328917
4326	30643256	2019	Psychiatric	Depressive symptoms (MA GWAMA)	0.00912	1067913
3443	31427789	2019	Metabolic	Impedance measures - Whole body fat-free mass	0.0091404	379804
3422	31427789	2019	Cognitive	Trail making test - Duration to complete numeric path (trail #1)	0.0092638	84261
4074	30239722	2018	Metabolic	Body Mass Index	0.0093683	806834
92	23202124	2013	Metabolic	Birth weight	0.0094825	26836
4399	29855537	2018	Reproduction	Menstruation quality of life impact: Depression	0.009576	11348
4083	28566273	2017	Endocrine	Type 2 Diabetes	0.0097091	159208
4044	30124842	2018	Metabolic	Body Mass Index	0.010041	681275
3217	31427789	2019	Activities	Time spend outdoors in summer	0.010086	350364
3464	31427789	2019	Metabolic	Impedance measures - Arm fat percentage (left)	0.010305	379699
4723	BioRxiv: https://doi.org/10.1101/288631	2019	Neurological	Genu of corpus callosum mode of anisotropy	0.010401	17706
3737	31427789	2019	Psychiatric	Depression - Ever had prolonged loss of interest in normal activities	0.010483	126458
22	25187353	2014	Immunological	Clozapine-Induced Agranulocytosis/Granulocytopenia	0.010534	1359
4034	30482948	2018	Psychiatric	Alcohol dependency (discovery)	0.010598	6280
4697	BioRxiv: https://doi.org/10.1101/288605	2019	Neurological	Corticospinal tract mean diusivities	0.010678	17706
606	24816252	2014	Metabolic	Peptide::gamma-glutamyl::gamma-glutamylphenylalanine	0.010763	7753
4207	31152163	2019	Metabolic	Blood urea nitrogen	0.011023	416178
3453	31427789	2019	Metabolic	Impedance measures - Leg fat mass (right)	0.011079	379802
3839	27863252	2016	Immunological	Eosinophil percentage of white cells (two-way meta)	0.01135	132052
3444	31427789	2019	Metabolic	Impedance measures - Whole body water mass	0.011359	379835
3205	31427789	2019	Activities	Duration of walks	0.011473	330974
4200	31217584	2019	Skeletal	Height	0.011778	49796
3860	27863252	2016	Immunological	Neutrophil percentage of white cells (two-way meta)	0.011915	132352
932	27005778	2016	Metabolic	Pyruvate	0.012307	24756
4256	30952852	2019	Psychiatric	Sleep midpoint	0.012349	84810
3948	28924153	2017	Neoplasms	1p deletion neuroblastoma	0.012456	5187
4518	31676860	2019	Neurological	Left inferior lateral ventricle	0.012592	19629
430	24816252	2014	Metabolic	Amino acid::Valine, leucine and isoleucine metabolism::isovalerylcarnitine	0.012601	7789
2731	28240269	2017	Cell	C6 - Complement component C6	0.012735	1000
2374	28240269	2017	Cell	TNFRSF1B - Tumor necrosis factor receptor superfamily member 1B	0.012817	1000
3420	31427789	2019	Cognitive	Pairs matching test - Number of incorrect matches in round	0.013083	95708
95	27680694	2016	Metabolic	Birth weight	0.013437	153781
4351	30573740	2018	Dermatological	Male pattern baldness (BOLT LMM infinitesimal mixed model)	0.013511	205327
627	24816252	2014	Metabolic	Xenobiotics::Drug::p-acetamidophenylglucuronide	0.013579	1494
4038	29906448	2018	Psychiatric	Schizophrenia	0.013625	87491
545	24816252	2014	Metabolic	Lipid::Lysolipid::1-palmitoylglycerophosphoinositol*	0.013997	6282
3344	31427789	2019	Reproduction	Age at last live birth (female)	0.014094	140855
3212	31427789	2019	Activities	Frequency of walking for pleasure in last 4 weeks	0.014309	275324
4415	30053915	2018	Immunological	Varicella Zoster Virus seropositivity	0.014415	1000
4352	30573740	2018	Dermatological	Male pattern baldness (BOLT LMM non-infinitesimal mixed model)	0.014452	205327
252	25772697	2015	Immunological	CD3 on CD8 T	0.01503	669
3850	27863252	2016	Immunological	Mean corpuscular hemoglobin concentration (two-way meta)	0.015144	132586
3851	27863252	2016	Immunological	Mean corpuscular hemoglobin (two-way meta)	0.015192	132224
2107	28240269	2017	Cell	TNFRSF9 - Tumor necrosis factor receptor superfamily member 9	0.015235	1000
2663	28240269	2017	Cell	FGF23 - Fibroblast growth factor 23	0.01542	1000
153	26426971	2015	Metabolic	Waist-hip ratio (female > 50 yrs, adjusted for BMI)	0.015551	88625
4250	30952852	2019	Psychiatric	L5 timing	0.015562	85205
4069	BioRxiv: https://doi.org/10.1101/261081	2018	Psychiatric	Drinks per week	0.016098	414343
3791	30804565	2019	Psychiatric	Ease of getting up in the morning	0.016105	385949
2344	28240269	2017	Cell	VWF - von Willebrand factor	0.016483	1000
374	24816252	2014	Metabolic	Amino acid::Glutamate metabolism::glutamate	0.016496	7804
3836	27863252	2016	Immunological	Sum basophil neutrophil count (two-way meta)	0.016533	131031
3846	27863252	2016	Immunological	High light scatter reticulocyte count (two-way meta)	0.016708	130517
3743	31427789	2019	Psychiatric	Depression - Feelings of worthlessness during worst period of depression	0.016934	67012
680	24816252	2014	Metabolic	::::X-09789	0.017213	7805
10	23974872	2013	Psychiatric	Schizophrenia	0.017279	32143
609	24816252	2014	Metabolic	Peptide::gamma-glutamyl::gamma-glutamylvaline	0.017437	7753
3996	29500382	2018	Psychiatric	Nervous feelings (NERV-FEEL)	0.017519	264858
1163	20858683	2010	Hematological	Hemoglobin A1C	0.017576	46368
2227	28240269	2017	Cell	SPINT1 - Kunitz-type protease inhibitor 1	0.017593	1000
3494	31427789	2019	Nutritional	Coffee type: Ground coffee (include espresso, filter etc)	0.017752	303811
3253	31427789	2019	Nutritional	Cereal intake	0.01787	368775
3859	27863252	2016	Immunological	Neutrophil count (two-way meta)	0.018195	131564
3203	31427789	2019	Environment	Age completed full time education	0.018602	253580
4275	30837465	2019	Metabolic	Glycine level	0.018843	80003
757	24816252	2014	Metabolic	Amino acid::Tryptophan metabolism::X-12100--hydroxytryptophan*	0.019059	7499
762	24816252	2014	Metabolic	::::X-12212	0.019315	4566
3997	29500382	2018	Psychiatric	Worrier / anxious feelings (WORRY)	0.019533	264646
4538	31676860	2019	Neurological	Right hippocampus	0.019764	19629
2023	24934506	2014	Endocrine	Skin fluorescence	0.020134	1082
3133	28240269	2017	Cell	CALR - Calreticulin	0.020795	1000
2486	28240269	2017	Cell	KLK7 - Kallikrein-7	0.021138	1000
2722	28240269	2017	Cell	PSMD7 - 26S proteasome non-ATPase regulatory subunit 7	0.021223	1000
729	24816252	2014	Metabolic	Cofactors and vitamins::Hemoglobin and porphyrin metabolism::X-11793--oxidized bilirubin*	0.021296	7611
376	24816252	2014	Metabolic	Amino acid::Glutamate metabolism::pyroglutamine*	0.021314	7800
4750	BioRxiv: https://doi.org/10.1101/288658	2019	Neurological	Retrolenticular part of internal capsule radial diusivities	0.021344	17706
3229	31427789	2019	Psychiatric	Getting up in morning	0.021368	385494
3506	31427789	2019	Nutritional	Non-butter spread type details: Olive oil based spread (eg: Bertolli)	0.022032	201144
3667	31427789	2019	Ophthalmological	Diagnoses - main ICD10: H26 Other cataract	0.022161	300791
3289	31427789	2019	Psychiatric	Nervous feelings	0.022831	376368
3579	31427789	2019	Social Interactions	Social support - Leisure/social activities: Adult education class	0.023105	385280
3434	31427789	2019	Cognitive	Numeric memory test - Maximum digits remembered correctly	0.02325	89799
3647	31427789	2019	Environment	Illnesses of mother: Severe depression	0.023315	367939
4447	31676860	2019	Neurological	Left cuneus	0.023356	19629
4487	31676860	2019	Neurological	Right medial orbitofrontal	0.023434	19629
4305	30664634	2019	Metabolic	Trunk-trunk fat ratio (male)	0.023642	167431
4000	29500382	2018	Psychiatric	Suffer from 'nerves' (SUF-NERV)	0.023852	262321
3347	31427789	2019	Reproduction	Age started oral contraceptive pill (female)	0.023933	165121
3593	31427789	2019	Activities	Mineral and other dietary supplements: Glucosamine	0.023933	385261
3145	28240269	2017	Cell	CD86 - T-lymphocyte activation antigen CD86	0.023978	1000
604	24816252	2014	Metabolic	Peptide::gamma-glutamyl::gamma-glutamylleucine	0.024149	7802
2072	28240269	2017	Cell	BDNF - Brain-derived neurotrophic factor	0.024351	1000
406	24816252	2014	Metabolic	Amino acid::Tryptophan metabolism::indolepropionate	0.024371	7803
3460	31427789	2019	Metabolic	Impedance measures - Arm fat percentage (right)	0.024422	379752
3427	31427789	2019	Cognitive	Fluid intelligence test - FI4 : positional arithmetic	0.024439	98875
3841	27863252	2016	Immunological	Granulocyte count (two-way meta)	0.024696	130875
3475	31427789	2019	Activities	Type of accommodation lived in: A flat, maisonette or apartment	0.024723	386168
3377	31427789	2019	Reproduction	Number of spontaneous miscarriages (female)	0.024764	65473
3875	27863252	2016	Immunological	Eosinophil percentage of white cells (three-way meta)	0.024817	172378
3280	31427789	2019	Mortality	Mother still alive	0.025571	379747
2036	28039263	2017	Ear, Nose, Throat	Cisplatin-associated ototoxicity	0.025895	511
3481	31427789	2019	Nutritional	Milk type used: Semi-skimmed	0.026106	373135
2533	28240269	2017	Cell	POSTN - Periostin	0.026129	1000
2996	28240269	2017	Cell	FGFR4 - Fibroblast growth factor receptor 4	0.026157	1000
4134	29403010	2018	Immunological	Lymphocyte count	0.026541	62076
4718	BioRxiv: https://doi.org/10.1101/288626	2019	Neurological	Cingulum (hippocampus) mode of anisotropy	0.02658	17706
4375	30367059	2018	Endocrine	Hyperthyroidism	0.027233	51823
3293	31427789	2019	Psychiatric	Suffer from 'nerves'	0.027293	372273
57	23722424	2013	Environment	Educational attainment	0.027509	101069
4645	31676860	2019	Neurological	White matter	0.027535	21821
3990	29500382	2018	Psychiatric	Neuroticism sum score	0.027741	380506
3726	31427789	2019	Psychiatric	Frequency of consuming six or more units of alcohol	0.028063	116394
2013	22907730	2013	Psychiatric	Response following treatment of MDD subjects	0.028206	499
3597	31427789	2019	Cardiovascular	Non-cancer illness code, self-reported: hypertension	0.028573	289307
3204	31427789	2019	Activities	Number of days/week walked 10+ minutes	0.028779	379927
3857	27863252	2016	Immunological	Sum neutrophil eosinophil count (two-way meta)	0.029119	131409
69	26192919	2015	Gastrointestinal	Ulcerative Colitis	0.029235	27432
4011	29662059	2018	Psychiatric	Broad depression	0.029427	322580
4222	31015401	2019	Environmental	Beta blocking agents	0.029493	224024
4085	30297969	2018	Endocrine	Type 2 Diabetes	0.029573	898130
4087	29255261	2018	Psychiatric	Neuroticism	0.030054	329821
3754	31427789	2019	Psychiatric	Traumatic events - Felt very upset when reminded of stressful expresince in past month	0.030223	126627
4313	30643251	2019	Psychiatric	Age of initiation of regular smoking	0.030312	632802
2024	23089632	2013	Psychiatric	Alcohol dependence	0.030398	2322
2441	28240269	2017	Cell	FCGR3B - Low affinity immunoglobulin gamma Fc region receptor III-B	0.030738	1000
3583	31427789	2019	Activities	Types of transport used (excluding work): Public transport	0.031127	384551
3657	31427789	2019	Psychiatric	Alcohol - Alcohol drinker status: Previous vs Current	0.03118	373560
3845	27863252	2016	Immunological	High light scatter percentage of red cells (two-way meta)	0.031574	130538
4296	30677029	2019	Metabolic	Thinness	0.031582	7931
2134	28240269	2017	Cell	MRC1 - Macrophage mannose receptor 1	0.03211	1000
4	28540026	2017	Psychiatric	Autism spectrum disorder	0.032211	15954
2811	28240269	2017	Cell	AMN - Protein amnionless	0.032382	1000
4303	30664634	2019	Metabolic	Legs-leg fat ratio (male)	0.03284	167431
4158	30531953	2018	Neurological	Generalised epilepsy	0.033307	33446
306	25772697	2015	Immunological	CD4mem:%cFTH (2)	0.033761	669
3417	31427789	2019	Psychiatric	Neuroticism score	0.034468	312740
2594	28240269	2017	Cell	ECE1 - Endothelin-converting enzyme 1	0.035402	1000
2737	28240269	2017	Cell	GZMB - Granzyme B	0.035542	1000
3283	31427789	2019	Social Interactions	Number of full sisters	0.035636	380122
4217	31015401	2019	Environmental	Drugs used in diabetes	0.036125	305913
3615	31427789	2019	Activities	Treatment/medication code: lansoprazole	0.036312	280443
4247	30980028	2019	Cognitive	Ambidextrousness	0.036759	331037
4086	30297969	2018	Endocrine	Type 2 Diabetes (adjusted for BMI)	0.037393	898130
4208	31152163	2019	Metabolic	Blood urea nitrogen	0.037515	243031
2230	28240269	2017	Cell	KLK4 - Kallikrein-4	0.037749	1000
4277	30807572	2019	Gastrointestinal	Meconium ileus in cystic fibrosis	0.037827	6770
3705	31427789	2019	Mortality	Diagnoses - secondary ICD10: Z51 Encounter for other aftercare	0.037831	244890
3832	27723757	2016	Dermatological	Vitiligo	0.037983	44266
4639	31676860	2019	Neurological	Right hippocampus	0.038733	21821
191	26831199	2016	Metabolic	Estimated glomerular filtration rate based on serum creatinine	0.038795	113814
2281	28240269	2017	Cell	PLA2G10 - Group 10 secretory phospholipase A2	0.039283	1000
58	23722424	2013	Environment	College completion	0.039372	95427
495	24816252	2014	Metabolic	Lipid::Fatty acid metabolism (also BCAA metabolism)::propionylcarnitine	0.039688	7813
3880	27863252	2016	Immunological	Hemoglobin concentration (three-way meta)	0.039848	172925
3215	31427789	2019	Activities	Duration of light DIY	0.040155	190862
4274	30846698	2019	Psychiatric	Short sleep	0.040232	411934
3700	31427789	2019	Connective Tissue	Diagnoses - secondary ICD10: M13 Other arthritis	0.040388	244890
2106	28240269	2017	Cell	VEGFA - Vascular endothelial growth factor A	0.040903	1000
3582	31427789	2019	Activities	Types of transport used (excluding work): Walk	0.041475	384551
193	26831199	2016	Metabolic	Estimated glomerular filtration rate based on serum creatinine (non-diabetic)	0.042115	118460
3290	31427789	2019	Psychiatric	Worrier / anxious feelings	0.04249	376411
40	27046643	2016	Cognitive	Reaction time	0.042634	111483
821	24816252	2014	Metabolic	::::X-13496	0.042675	7656
723	24816252	2014	Metabolic	::::X-11550	0.042944	7776
3470	31427789	2019	Metabolic	Impedance measures - Trunk fat-free mass	0.043034	379507
4255	30952852	2019	Psychiatric	Sleep efficiency	0.04323	84810
3310	31427789	2019	Activities	Age started wearing glasses or contact lenses	0.043429	332074
631	24816252	2014	Metabolic	Xenobiotics::Food component, Plant::homostachydrine*	0.043682	3003
2757	28240269	2017	Cell	TNC - Tenascin	0.043969	1000
4010	29566793	2018	Neurological	Amyotrophic lateral sclerosis	0.044106	80610
3739	31427789	2019	Psychiatric	Depression - Ever had prolonged feelings of sadness or depression	0.044247	126494
4626	31676860	2019	Neurological	Left hippocampus	0.04444	21821
621	24816252	2014	Metabolic	Xenobiotics::Drug::2-methoxyacetaminophen sulfate*	0.044544	1086
873	27005778	2016	Metabolic	Glycerol	0.044845	20235
33	26362575	2016	Psychiatric	Extraversion (IRT)	0.045522	63661
4173	29970889	2018	Social Interactions	Social support - Leisure/social activities: Sports club or gym	0.046091	452302
3588	31427789	2019	Activities	Types of physical activity in last 4 weeks: Light DIY (eg: pruning, watering the lawn)	0.046192	384450
3718	31427789	2019	Psychiatric	Amount of alcohol drunk on a typical drinking day	0.046535	116163
3173	28240269	2017	Cell	ALCAM - CD166 antigen	0.046592	1000
34	24162737	2013	Neurological	Alzheimer's disease	0.046992	54162
3956	28957384	2017	Body Structures	Ankle injury (random effect)	0.04714	99340
3788	30804565	2019	Neurological	Insomnia (female)	0.047268	177817
3519	31427789	2019	Environment	Current employment status: In paid employment or self-employed	0.047434	385138
390	24816252	2014	Metabolic	Amino acid::Lysine metabolism::pipecolate	0.047458	7792
47	27798627	2016	Reproduction	Age at first birth	0.04747	251151
4507	31676860	2019	Neurological	Cerebellar vermal lobules I V	0.047494	19629
812	24816252	2014	Metabolic	::::X-12855	0.047523	5120
142	25282103	2014	Skeletal	Height	0.047996	253288
3302	31427789	2019	Psychiatric	Seen a psychiatrist for nerves, anxiety, tension or depression	0.048784	384700
4288	30804560	2019	Respiratory	FEV1/FVC ratio	0.049674	79055
3676	31427789	2019	Skeletal	Diagnoses - main ICD10: M16 Osteoarthritis of hip	0.049896	300791
1052	17434096	2007	Neurological	Ischemic stroke	0.049901	517
2571	28240269	2017	Cell	VIP - Vasoactive Intestinal Peptide	0.049964	1000

## Sheet: S_Data8 demographics IPs
Normal Control Subjects (Immunoprecipitation)
Code	Age	Sex	PMI (hrs)	Hemisphere	Brain Weight (grams)
S13370	87	Female	23.96	Left	1225
S19200	86	Female	23.58	Right	1170
S06807	84	Male	5.25	Right	1300
	*85.7 ±1.5	1M/2F	*17.6 ±10.7	1R/2L	*1231.7±65.3

## Sheet: S_Data9 demographics IHC
Normal Control Subjects (Immunohistochemistry)
Code	Age	Sex	PMI (hrs)	Hemisphere	Brain Weight (grams)
AN09666	71	Male	24.5	Right	1025
AN13435	84	Female	14.75	Left	1040
AN13061	80	Male	23.2	Left	1510
AN10833	22	Male	32.1	Right	1360
AN15240	36	Female	24	Left	1390
	*58.6 ±27.8	3M/2F	*23.7 ±6.2	2R/3L	*1265.0±219.6

## Sheet: S_Data10 demogr. disc. AD coh.
Alzheimer's Disease Discovery Cohort (HIP)
Code	Age	Sex	PMI (hrs)	Braak & Braak score	Hemisphere	Brain Weight (grams)
Control
AN18904	72	f	18.25	I	Right	1060
AN18943	90	m	17.76	I	Left	1300
AN00246	66	m	20.85	I	Right	1450
AN12979	68	m	24.75	I	Right	1440
AN19881	93	f	18	I	Right	1150
AN10388	80	f	22.08	0	Left	980
AN02671	72	m	21.76	II	Right	1310
AN16467	79	m	26.67	II	Right	1235
AN00445	78	m	25	I	Right	1485
AN11012	75	m	20.12	0	Right	1450
AN08666	70	f	21.33	I	Left	975
AN15458	73	m	19.42	0	Left	1410
AN02168	78	f	22.67	I	Left	1240
	*76.5±2.2	8M/5F	*21.4±0.8		8R/5L	*1268.1±50.2
Alzheimer's Disease
AN12099	79	m	21.3	III	Left	1340
AN10260	78	m	19.58	V	Right	1240
AN15699	79	f	20.7	VI	Left	1090
AN03311	79	m	13.67	V	Right	1215
AN10855	79	f	16.95	VI	Right	950
AN03730	75	m	23.67	IV	Right	1375
AN06702	76	f	8	VI	Left	1070
	*77.9±0.6	4M/3F	*17.7±2.0		4R/3L	*1182.9±58

[truncated: 1 more sheets: S_Data11 demogr. repl. AD coh.]
