# Supplementary material for: SKA2 regulated hyperactive secretory autophagy drives neuroinflammation-induced neurodegeneration
Source: Nat Commun. 2024 Mar 25;15:2635. doi: 10.1038/s41467-024-46953-x (PMC10963788; doi:10.1038/s41467-024-46953-x)
Supplement: Supplementary file 6 — Source data [file 41467_2024_46953_MOESM6_ESM.xlsx]

## Sheet: Figure 1
Figure 1
Quantifications
D)	Scr-shRNA	0.960038	1.0456	1.1669	0.894217
	Ska2-shRNA	2.63376	2.83122	2.92713	2.15703
E)	Scr-shRNA	0.898768	0.960387	1.08451	1.0757
	Ska2-shRNA	2.62236	2.72095	3.0132	3.23151
G)	Ctrl	0.980724	1.07099	0.818994	1.12929
	FKBP5-OE	1.77809	1.67466	1.46591	1.92102
H)	Ctrl	1.15493	0.882042	0.868838	1.09419
	FKBP5-OE	1.74384	1.46919	1.79842	2.03433
J)	Ctrl	0.971594	1.06211	0.883967	1.08233
	FKBP5-OE	0.686567	0.779971	0.617236	0.672123
	FKNP5-KO	1.35965	1.14203	1.3298	1.79875
L)	Ctrl	0.895587	1.06638	1.00323	1.0348
	SKA2-OE	0.512379	0.605669	0.583423	0.569071
M)	Scr-shRNA	0.946537	1.01973	1.07714	0.980266
	Ska2-shRNA	2.14639	1.68353	2.23897	2.15572
Full-lane blots

## Sheet: Figure 2
Figure 2
Quantifications
A)	Scr-shRNA	103.049	118.415	127.927
	Ska2-shRNA	280.61	309.878	268.902
B)	Ctrl	117.195	114.512	105.488
	SKA2-OE	83.7805	90.3659	101.098
	FKBP5-OE	217.927	205.732	210.854
	SKA2-OE + FKBP5-OE	115.732	112.805	99.878
F)		vehicle				ULK1i
	baseline	0.986613	1.03879	0.830698	0.983173	0.948074	0.964996	0.940609	0.950788
	baseline	0.994425	1.00097	1.09493	1.03009	0.995376	1.1596	0.900407	0.9629
	baseline	1.01896	0.96024	1.07437	0.986741	1.05655	0.875406	1.15898	1.08631
	FS	0.896067	1.09481	0.968285	0.858935	0.793776	1.11797	0.911332	0.98749
	post-FS	1.88791	2.11598	2.30875	2.08535	1.28348	1.58141	1.57334	1.3102
	post-FS	1.39288	1.63906	2.07922	1.41356	1.54406	1.28601	0.930697	1.14972
G)		WT				Fkbp5 KO
	baseline	0.884997	0.908443	0.909737	0.907656	0.977529	1.01382	0.86539	0.975451
	baseline	1.10228	1.26947	0.949049	0.9808	1.01853	1.01612	1.0962	0.923019
	baseline	1.01272	0.822086	1.14121	1.11154	1.00394	0.970069	1.03841	1.10153
	FS	1.49648	1.33796	1.28619	1.3638	0.968088	0.992953	1.15264	1.02612
	post-FS	4.00373	4.50163	3.21715	4.36096	1.70763	2.05014	1.63298	1.87907
	post-FS	2.50996	3.83314	3.03326	3.47596	1.32195	1.09717	1.46678	1.40368

## Sheet: Figure 3
Figure 3
Quantifications
B)		2 weeks					4 weeks
	Scr-shRNA	94.0491	96.3379	89.0553	107.99	112.568	105.142	120.672	94.6485	79.5383
	Ska2-shRNA	84.6858	73.0337	73.2418	50.1457	57.8444	47.0094	0	0	0
C)		2 weeks					4 weeks
	Scr-shRNA	177.419	83.871	35.4839	138.71	64.5161	82.2209	115.472	78.4936	123.813
	Ska2-shRNA	251.613	219.355	132.258	238.71	309.677	245.311	424.773	299.031	322.759
D)		2 weeks					4 weeks
	Scr-shRNA	98.6159	108.997	84.7751	110.727	96.8858	79.5245	109.403	111.809	99.2634
	Ska2-shRNA	224.913	174.74	126.298	190.311	209.343	176.156	248.012	172.209	182.48

## Sheet: Figure 4
Figure 4
Quantifications
A)	SIM-A9-ASC-mCerulean	111.689	106.049	82.2616
	SIM-A9-Sec22b-/--ASC-mCerulean	54.8757	77.3869	55.9362
B)		vehicle									LPS
	Scr-shRNA	98.76	111.1	101	120.52	85.37	84.17	87.98	114.53	96.58	96.61	78.42	177.76	170.62	145.82	138.87	110.63	113.85	139.52
	Ska2-shRNA	124.43	115.93	104.56	139.9	127.46	135.34	131.51	132.12	96.46	131.67	159.98	105.25	166.65	154.5	125.65	182.01	124.48
C)		vehicle									LPS
	Scr-shRNA	101	123.44	26.14	75.32	95.67	89.73	99.73	59.02	96.57	136.74	27.77	125.77	125.91	139.29	92.96	80.45
	Ska2-shRNA	35.08	57.97	141.4	99.99	128.46	128.05	127.56	91.73	92.76	98.76	55.55	107.85	91.07	153.07	100.57	81.29	67.7
D)	Scr-shRNA	0.859014	1.22091	0.968357	0.951716
	Ska2-shRNA	2.45084	1.4764	1.72964	2.00103
E)	Scr-shRNA	0.914993	0.872121	1.25896	0.953928
	Ska2-shRNA	1.84018	1.58417	1.10125	1.61705
F)		ASC + cells			ASC specks
	Scr-shRNA	75	143.182	81.8182	81.25	100	118.75
	Ska2-shRNA	304.545	275	288.636	268.75	218.75	312.5
G)		ASC + cells			ASC specks
	Scr-shRNA	158.549	66.8394	74.6114	147.46	86.44	66.1
	Ska2-shRNA	360.622	366.839	363.731	472.88	528.81	488.14
H)	Scr-shRNA	109.995	104.876	94.622	90.5075
	Ska2-shRNA	117.605	109.406	119.822	114.585
I)	Scr-shRNA	119.597	128.783	51.7681	99.8523
	Ska2-shRNA	210.262	294.921	105.872	150.382
J)		GSDMD FL/beta-actin										GSDMD N-Term/FL
	Scr-shRNA	0.155591	0.0984491	0.14602	0.117754	0.0993023	0.0934403	0.0758915	0.110435	0.119822	0.12196	0	0	0	0	0	0	0	0	0	0
	Ska2-shRNA	0.598534	0.287289	0.752107	0.49153	0.445563	0.254174	1.40901	1.54917	1.97752	1.62683	0.106934	0.0869055	0.111163	0.0900967	0.0837751	0.060936	0.135692	0.187701	0.154339	0.159308
Full-lane blots

## Sheet: Figure 5
Figure 5
Quantifications
A)		Scr-shRNA									Ska2-shRNA
	familiar arm A	70	77	102.3	71.6	94.9	51.5	78.1	60.6	67.9	79	128.6	95.3	62.4	54.8	101.2	131.2	99.5	89.2
	familiar arm B	89	65.2	55.5	85	78.7	64.8	102.2	63.4	103.1	78.5	79.1	49.2	101.2	115.3	49.6	94	75.1	63
	novel arm	120.4	126	98.3	113.1	85.1	153.5	102.6	138.4	107.6	105.5	80.8	126.8	113.9	114.5	79.1	39.4	88.7	109
B)	Scr-shRNA	1.47	2.64	1.44	0.89	2.02	1.53	1.03	0.26	1.22
	Ska2-shRNA	0.26	0.72	1.33	0.19	0.59	0.89	0.57	0.44
C)	Scr-shRNA	49.6	35.98	38.07	60.19	18.59	30.92	29.91	47.63	35.16
	Ska2-shRNA	36.82	24.13	47.7	28.08	33.95	37.19	31.94	32.53	33.47
D)	Scr-shRNA	39.62	2.51	22.96	36.99	1.89	4.64	13.42	2.27
	Ska2-shRNA	18.81	29.93	35.72	12.9	0.99	1.88	19.44	24.44	17.51

## Sheet: Figure 6
Figure 6
Quantifications
A)		Scr-shRNA								Ska2-shRNA
	neuron	71.2044	63.4912	70.6394	60.5041	59.0041	61.367	64.5593	63.7105	28.9709	52.4412	49.0825	40.6873	55.8008	44.6969	41.5061	62.0747
	microglia	4.03618	7.50119	6.42295	8.57071	7.10945	7.50296	6.9848	6.69078	39.023	16.6413	18.1702	29.101	15.2692	18.2541	20.1198	10.9053
	astrocyte	14.8258	16.5639	14.9302	16.648	16.7755	16.8231	16.0019	13.9767	5.98445	5.71581	11.821	7.31434	10.8157	10.211	10.5588	13.7165
	oligodendrocyte	3.77479	3.40792	2.01813	3.62522	3.69562	3.18637	2.37835	2.53474	3.66494	2.3266	5.41115	2.23906	3.31788	6.5122	5.95568	3.02416
	fibroblast	0.287896	1.05642	0.261552	1.8795	1.69072	1.38236	1.18331	2.22131	3.95925	4.15633	2.59511	2.87581	2.49019	3.92455	3.74127	1.69802
	polidendrocyte	3.48293	5.09008	3.59035	5.60928	8.11668	6.6829	5.91946	7.75739	13.6633	12.5824	8.91237	12.2613	8.43371	11.5437	12.745	5.0181
B)		Scr-shRNA								Ska2-shRNA
	neuron	46.7783	47.9805	43.4288	36.191	47.0335	44.6589	49.373	48.1453	17.0095	13.6082	14.9109	12.3318	12.9282	17.2069	9.18391	28.0579
	microglia	15.4782	17.4786	18.0737	26.3	13.0937	18.9256	12.135	15.5671	42.6173	43.5287	40.2003	42.8646	41.4741	39.6043	53.9208	29.1521
	astrocyte	17.0388	16.2822	17.9602	14.1551	16.9194	15.185	14.2719	15.8562	12.7195	13.4433	14.1742	12.6566	12.9017	12.973	8.2109	16.7129
	oligodendrocyte	4.21827	3.03931	3.81611	5.26986	5.98367	5.317	6.39191	5.3181	7.99297	8.94154	7.33112	8.27454	9.16933	6.60277	6.51958	8.48786
	fibroblast	2.46838	2.23294	2.50119	2.80914	2.57359	2.56595	2.69409	2.48607	6.01145	6.9323	7.5072	8.34102	7.3832	7.29034	7.80677	3.6341
	polidendrocyte	10.4187	9.53847	10.3121	10.9483	10.2568	9.43041	10.8773	9.02261	9.02001	8.70494	10.0949	9.5179	10.2836	10.8125	9.14782	9.61486
E)	z-score	-log10 (p adj)	category	gene count	name	term
	6.59966	25.1831	BP	72	GO:0045088	regulation of innate immune response
	8.45782	18.6472	BP	101	GO:0001819	positive regulation of cytokine production
	4.71814	15.0306	BP	46	GO:0045089	positive regulation of innate immune response
	7.98812	14.7216	BP	79	GO:0019221	cytokine-mediated signaling pathway
	3.92232	11.9253	BP	26	GO:0002218	activation of innate immune response
	5	10.7713	BP	36	GO:1903557	positive regulation of tumor necrosis factor superfamily cytokine production
	5.18104	6.2059	BP	51	GO:0006909	phagocytosis
	6.58132	5.38304	BP	51	GO:0002263	cell activation involved in immune response
	4.14614	5.32268	BP	21	GO:0032731	positive regulation of interleukin-1 beta production
	5.98764	4.65706	BP	54	GO:0002253	activation of immune response
	4.64238	4.1899	BP	29	GO:0001959	regulation of cytokine-mediated signaling pathway
	3.15296	2.6993	BP	17	GO:0060760	positive regulation of response to cytokine stimulus
	4.69042	2.16651	BP	22	GO:0042116	macrophage activation
	6.06218	1.75766	BP	48	GO:0050727	regulation of inflammatory response
	3.4641	5.09266	CC	12	GO:0030670	phagocytic vesicle membrane
	3.65366	2.15837	CC	63	GO:0005764	lysosome
	2.64575	1.76776	MF	7	GO:0005149	interleukin-1 receptor binding
F)	z-score	-log10 (p adj)	gene count	term
	4.04145	5.21763	27	TOLL LIKE RECEPTOR SIGNALING PATHWAY
	3.35659	3.52503	15	CYTOSOLIC DNA SENSING PATHWAY
	4.90189	3.01183	35	CHEMOKINE SIGNALING PATHWAY
	3.63803	3.01183	17	NOD LIKE RECEPTOR SIGNALING PATHWAY
	3.92232	3.01183	26	CELL ADHESION MOLECULES CAMS
	2.84019	2.25187	15	ANTIGEN PROCESSING AND PRESENTATION
	3.27327	2.22129	21	FC GAMMA R MEDIATED PHAGOCYTOSIS
	4	2.18116	16	LEISHMANIA INFECTION
	5.23996	1.9601	35	CYTOKINE CYTOKINE RECEPTOR INTERACTION
	4.3788	1.9601	23	JAK STAT SIGNALING PATHWAY
	3.7097	1.9601	21	NATURAL KILLER CELL MEDIATED CYTOTOXICITY
	1.29099	1.8527	15	VIRAL MYOCARDITIS
	3	1.79816	9	GRAFT VERSUS HOST DISEASE
	2.32379	1.76818	15	P53 SIGNALING PATHWAY
	2.52982	1.68804	10	TYPE I DIABETES MELLITUS
	0.301511	1.51576	11	AMINO SUGAR AND NUCLEOTIDE SUGAR METABOLISM
	2.88675	1.39963	12	RIG I LIKE RECEPTOR SIGNALING PATHWAY

## Sheet: Figure 7
Figure 7
Quantifications
C)	CA1 SKA2-CAMKII cells	17	23	714	1008	709
	CA1 SKA2 only cells	2	3	121	210	101
	total cells	19	26	835	1218	810
	% CA1 SKA2-CAMKII cells	89.4737	88.4615	85.509	82.7586	87.5309
	% CA1 SKA2 only cells	10.5263	11.5385	14.491	17.2414	12.4691
	CA2 SKA2-CAMKII cells	35	54	24	265	122
	CA2 SKA2 only cells	7	14	2	56	21
	total cells	42	68	26	321	143
	% CA2 SKA2-CAMKII cells	83.3333	79.4118	92.3077	82.5545	85.3147
	% CA2 SKA2 only cells	16.6667	20.5882	7.69231	17.4455	14.6853
	CA3 SKA2-CAMKII cells	24	31	75	421	388
	CA3 SKA2 only cells	4	9	18	90	62
	total cells	28	40	93	511	450
	% CA3 SKA2-CAMKII cells	85.7143	77.5	80.6452	82.3875	86.2222
	% CA3 SKA2 only cells	14.2857	22.5	19.3548	17.6125	13.7778
	CA4 SKA2-CAMKII cells	9	10	97	67	281
	CA4 SKA2 only cells	0	1	0	12	44
	total cells	9	11	97	79	325
	% CA4 SKA2-CAMKII cells	100	90.9091	100	84.8101	86.4615
	% CA4 SKA2 only cells	0	9.09091	0	15.1899	13.5385
	DG SKA2-CAMKII cells	0	0	1	32	42
	DG SKA2 only cells	0	0	0	6	7
	total cells	0	0	1	38	49
	% DG SKA2-CAMKII cells			100	84.2105	85.7143
	% DG SKA2 only cells			0	15.7895	14.2857
D)	CA1 SKA2-IBA1 cells	51	69	60	74	88
	CA1 SKA2 only cells	27	33	34	32	53
	CA1 total cells	78	102	94	106	141
	% CA1 SKA2-IBA1 cells	65.3846	67.6471	63.8298	69.8113	62.4113
	% CA1 SKA2 only cells	34.6154	32.3529	36.1702	30.1887	37.5887
	CA2 SKA2-IBA1 cells	105	162	110	101	181
	CA2 SKA2 only cells	60	66	64	58	50
	CA2 total cells	165	228	174	159	231
	% CA2 SKA2-IBA1 cells	63.6364	71.0526	63.2184	63.522	78.355
	% CA2 SKA2 only cells	36.3636	28.9474	36.7816	36.478	21.645
	CA3 SKA2-IBA1 cells	72	93	55	88	101
	CA3 SKA2 only cells	36	48	42	41	62
	CA3 total cells	108	141	97	129	163
	% CA3 SKA2-IBA1 cells	66.6667	65.9574	56.701	68.2171	61.9632
	% CA3 SKA2 only cells	33.3333	34.0426	43.299	31.7829	38.0368
	CA4 SKA2-IBA1 cells	27	30	21	23	44
	CA4 SKA2 only cells	12	9	10	12	22
	CA4 total cells	39	39	31	35	66
	% CA4 SKA2-IBA1 cells	69.2308	76.9231	67.7419	65.7143	66.6667
	% CA4 SKA2 only cells	30.7692	23.0769	32.2581	34.2857	33.3333
	DG SKA2-IBA1 cells	9	15	12	12	25
	DG SKA2 only cells	3	6	6	9	15
	DG total cells	12	21	18	21	40
	% DG SKA2-IBA1 cells	75	71.4286	66.6667	57.1429	62.5
	% DG SKA2 only cells	25	28.5714	33.3333	42.8571	37.5
J)	condition	sex	SKA2	SNAP-29 IP
	Ctrl	F	1.00013	0.65784
		M	0.809424	0.450693
		M	1.13918	0.564717
		M	1.10943	0.566226
		F	1.19697	1.05584
		F	0.986583	1.11404
		M	0.83091	1.37435
		M	0.966763	0.734737
		M	1.04924	1.66752
		M	0.908404	1.00472
		F	1.16752	1.15832
		M	1.05009	1.18747
		F	0.785348	1.46352
	AD	M	0.880438	0.949132
		M	0.677786	1.84753
		F	0.927943	1.10333
		M	1.00472	1.00147
		F	0.599373	1.43537
		M	0.71063	1.6741
		F	0.957286	2.35957
K)	condition	sex	SKA2
	Ctrl	M	1.00471
		F	0.79564
		F	0.826231
		F	0.830024
		F	1.25793
		F	1.60985
		F	0.47579
		F	1.37044
		F	1.49348
		M	0.605407
		F	0.80268
		M	0.927809
		F	1.03437
		F	1.11205
		F	0.905497
		F	1.56046
		M	1.0797
		F	0.945786
		M	1.22803
		F	0.748414
		M	0.934837
		F	0.509954
		F	0.635585
		F	1.38793
		F	0.823153
		M	1.19189
		M	0.929167
		M	0.527778
		F	0.550348
		F	1.57209
		M	0.842191
		F	1.04221
		F	1.00694
		F	0.704395
		F	0.682001
		F	1.94062
		F	1.1046
	AD	F	0.503547
		M	0.484067
		F	0.542112
		F	0.771426
		F	0.986126
		F	1.25381
		M	0.538068
		M	0.560367
		M	0.575308
		M	0.744281
		F	0.734337
		F	0.647983
		M	0.739529
		F	0.764113
		M	1.19549
		F	0.633604
		M	0.993738
		F	0.863138
		F	0.901242
		F	0.928796
		M	0.672791
		M	0.792225
		F	0.757613
		F	0.856004
		M	1.47116
		F	0.646136
		M	0.714699
		F	0.832334
		F	1.00406
		F	0.961625
		M	1.1042
		F	1.0021
		M	1.24567
		F	0.759181
		F	0.901023
		F	0.67568
		F	0.928917
		F	1.09854
		F	0.896988
		F	0.592739
	condition	sex	SNAP29-IP	NLRP3-IP
	AD - high SKA2	F	0.490361	0.751172
	AD - high SKA2	F	0.553134	0.629159
	AD - high SKA2	F	0.537727	0.588458
	AD - high SKA2	M	0.581964	0.491644
	AD - high SKA2	F	1.2523	0.554195
	AD - high SKA2	F	0.548425	0.983367
	AD - high SKA2	F	0.262883	0.75037
	AD - high SKA2	M	0.782439	0.642257
	AD - high SKA2	M	0.751937	0.421291
	AD - high SKA2	M	0.922112	0.569846
	AD - high SKA2	F	0.460953	0.485615
	AD - high SKA2	M	0.990322	0.344746
	AD - low SKA2	M	1.55218	0.855347
	AD - low SKA2	F	0.534115	1.03472
	AD - low SKA2	M	1.14787	0.822933
	AD - low SKA2	F	0.529264	0.941239
	AD - low SKA2	M	0.875806	0.865483
	AD - low SKA2	M	1.3341	0.738025
	AD - low SKA2	F	0.792423	0.939484
	AD - low SKA2	F	0.754221	0.936643
	AD - low SKA2	F	1.0731	1.72353
	AD - low SKA2	F	1.03955	0.752195
	AD - low SKA2	M	0.700725	1.6457
	AD - low SKA2	F	1.66664	0.744703
Full-lane blots

## Sheet: Figure S3
Figure S3
Quantifications
A)	veh	38857.3	34096.5	44768.6
	LLOMe 0.25mM	65838.7	63586.7	70817.2
	SAR405 1µM - LLOMe 0.25mM	73746.2	60465.2	58262.7
	SAR405 10µM - LLOMe 0.25mM	54228.9	68457.5	62115.2
B)	veh	21363.6	20221.7	22912.8
	LLOMe 0.25mM	44060.9	32545.4	30318.8
	MRT68921 1µM - LLOMe 0.25mM	32219.1	21024.5	34585.3
	MRT68921 10µM - LLOMe 0.25mM	25493.6	15787.8	26141.5
C)	veh	0.203833	0.129431	0.146428
	bafA1 0.1µM	0.315408	0.308758	0.287722
	SAR405 0.1µM	0.164867	0.156157	0.147637
	SAR405 0.1µM - bafA1 0.1µM	0.267896	0.194369	0.228904
	SAR405 1µM	0.161793	0.160906	0.186371
	SAR405 1µM - bafA1 0.1µM	0.173388	0.182102	0.184573
	SAR405 10µM	0.170022	0.186721	0.18492
	SAR405 10µM - bafA1 0.1µM	0.183669	0.171785	0.165047
D)	veh	0.116857	0.168091	0.145176
	bafA1 0.1µM	0.238601	0.310422	0.299951
	MRT68921 0.1µM	0.133089	0.151077	0.132564
	MRT68921 0.1µM - bafA1 0.1µM	0.228319	0.346293	0.29786
	MRT68921 1µM	0.136932	0.143884	0.123117
	MRT68921 1µM - bafA1 0.1µM	0.214146	0.327537	0.198846
	MRT68921 10µM	0.16282	0.174059	0.104402
	MRT68921 10µM - bafA1 0.1µM	0.206155	0.237372	0.189759

## Sheet: Figure S4
Figure S4
Quantifications
A)	Scr-shRNA	97.7942	119.418	97.2965	85.4916
	Ska2-shRNA	76.8839	68.9376	75.8214	82.8918
B)	Scr-shRNA	0.58	0.7	0.77	0.79	1.22	1.17	1.35	1.4	1.01
	Ska2-shRNA-1	0.29	0.62	0.2	0.22	0.34	0.18	0.2	0.27	0.63	0.6	0.39
	Ska2-shRNA-2	0.72	0.92	0.26	0.67	0.41	0.26	0.21	0.64	0.68	0.61	0.43	0.3
C)	Scr-shRNA	96.5473	115.409	88.0441
	Ska2-shRNA-2	171.517	200.15	215.091

## Sheet: Figure S6
Figure S6
Quantifications
	z-score	-log10 (p adj)	category	gene count	name	term
	1.8	2.31194	BP	25	GO:0010001	glial cell differentiation
	1.91485	1.81255	CC	33	GO:0031012	extracellular matrix
	1.91485	1.79337	CC	33	GO:0030312	external encapsulating structure
